# Supplementary material for: Uncertainty of future projections of species distributions in mountainous regions
Source: PLoS One. 2018 Jan 10;13(1):e0189496. doi: 10.1371/journal.pone.0189496 (PMC5761832; doi:10.1371/journal.pone.0189496)
Supplement: S5 Table — (XLSX) [file pone.0189496.s006.xlsx]

## Sheet: B. faberi
S5 Table: Centroids (WGS 1984 UTM Zone 48N projection) of the 1 km x 1 km grid cells with at least one presence point for the 21 bamboo species included in the MaxEnt modeling.
Species	x	y
B. faberi	380718	3.52903e+06
B. faberi	381718	3.52603e+06
B. faberi	382718	3.52603e+06
B. faberi	424718	3.51403e+06
B. faberi	420718	3.51203e+06
B. faberi	421718	3.51203e+06
B. faberi	411718	3.50103e+06
B. faberi	352718	3.47503e+06
B. faberi	352718	3.47403e+06
B. faberi	341718	3.47303e+06
B. faberi	343718	3.47203e+06
B. faberi	334718	3.46703e+06
B. faberi	335718	3.46703e+06
B. faberi	370718	3.46603e+06
B. faberi	389718	3.46503e+06
B. faberi	365718	3.46403e+06
B. faberi	362718	3.46103e+06
B. faberi	369718	3.46103e+06
B. faberi	339718	3.46003e+06
B. faberi	370718	3.46003e+06
B. faberi	379718	3.45903e+06
B. faberi	377718	3.45703e+06
B. faberi	376718	3.45103e+06
B. faberi	344718	3.44903e+06
B. faberi	363718	3.44903e+06
B. faberi	362718	3.44803e+06
B. faberi	363718	3.44803e+06
B. faberi	365718	3.44703e+06
B. faberi	370718	3.44703e+06
B. faberi	332718	3.44603e+06
B. faberi	365718	3.44603e+06
B. faberi	364718	3.44403e+06
B. faberi	364718	3.44303e+06
B. faberi	332718	3.44203e+06
B. faberi	359718	3.44203e+06
B. faberi	365718	3.44103e+06
B. faberi	333718	3.43703e+06
B. faberi	333718	3.43603e+06
B. faberi	333718	3.43503e+06
B. faberi	342718	3.43403e+06
B. faberi	317718	3.43203e+06
B. faberi	326718	3.43203e+06
B. faberi	327718	3.43203e+06
B. faberi	329718	3.43203e+06
B. faberi	343718	3.43203e+06
B. faberi	344718	3.43203e+06
B. faberi	325718	3.43103e+06
B. faberi	326718	3.43103e+06
B. faberi	329718	3.43103e+06
B. faberi	326718	3.43003e+06
B. faberi	327718	3.43003e+06
B. faberi	324718	3.42903e+06
B. faberi	325718	3.42903e+06
B. faberi	326718	3.42903e+06
B. faberi	327718	3.42903e+06
B. faberi	322718	3.42803e+06
B. faberi	324718	3.42803e+06
B. faberi	326718	3.42803e+06
B. faberi	327718	3.42803e+06
B. faberi	322718	3.42703e+06
B. faberi	357718	3.42703e+06
B. faberi	321718	3.42603e+06
B. faberi	325718	3.42603e+06
B. faberi	328718	3.42603e+06
B. faberi	321718	3.42503e+06
B. faberi	325718	3.42503e+06
B. faberi	327718	3.42503e+06
B. faberi	328718	3.42503e+06
B. faberi	332718	3.42503e+06
B. faberi	333718	3.42503e+06
B. faberi	331718	3.42303e+06
B. faberi	332718	3.42303e+06
B. faberi	330718	3.42203e+06
B. faberi	331718	3.42203e+06
B. faberi	325718	3.42103e+06
B. faberi	329718	3.42103e+06
B. faberi	325718	3.42003e+06
B. faberi	326718	3.41903e+06
B. faberi	309718	3.41803e+06
B. faberi	332718	3.41803e+06
B. faberi	333718	3.41803e+06
B. faberi	288718	3.41703e+06
B. faberi	305718	3.41503e+06
B. faberi	348718	3.41503e+06
B. faberi	270718	3.41403e+06
B. faberi	306718	3.41403e+06
B. faberi	321718	3.41403e+06
B. faberi	339718	3.41403e+06
B. faberi	270718	3.41303e+06
B. faberi	277718	3.41303e+06
B. faberi	278718	3.41303e+06
B. faberi	270718	3.41203e+06
B. faberi	271718	3.41103e+06
B. faberi	280718	3.41103e+06
B. faberi	330718	3.41103e+06
B. faberi	341718	3.41103e+06
B. faberi	272718	3.41003e+06
B. faberi	280718	3.41003e+06
B. faberi	322718	3.41003e+06
B. faberi	323718	3.41003e+06
B. faberi	328718	3.41003e+06
B. faberi	322718	3.40903e+06
B. faberi	323718	3.40903e+06
B. faberi	329718	3.40903e+06
B. faberi	286718	3.40803e+06
B. faberi	321718	3.40803e+06
B. faberi	322718	3.40803e+06
B. faberi	279718	3.40703e+06
B. faberi	318718	3.40703e+06
B. faberi	321718	3.40703e+06
B. faberi	332718	3.40703e+06
B. faberi	321718	3.40603e+06
B. faberi	284718	3.40503e+06
B. faberi	325718	3.40503e+06
B. faberi	326718	3.40503e+06
B. faberi	269718	3.40403e+06
B. faberi	272718	3.40403e+06
B. faberi	273718	3.40403e+06
B. faberi	326718	3.40403e+06
B. faberi	265718	3.40303e+06
B. faberi	326718	3.40303e+06
B. faberi	335718	3.40303e+06
B. faberi	329718	3.40203e+06
B. faberi	335718	3.40203e+06
B. faberi	275718	3.40103e+06
B. faberi	294718	3.40103e+06
B. faberi	322718	3.40103e+06
B. faberi	323718	3.40103e+06
B. faberi	325718	3.40103e+06
B. faberi	327718	3.40103e+06
B. faberi	328718	3.40103e+06
B. faberi	329718	3.40103e+06
B. faberi	263718	3.40003e+06
B. faberi	274718	3.40003e+06
B. faberi	290718	3.40003e+06
B. faberi	293718	3.40003e+06
B. faberi	312718	3.40003e+06
B. faberi	325718	3.40003e+06
B. faberi	331718	3.40003e+06
B. faberi	262718	3.39903e+06
B. faberi	276718	3.39903e+06
B. faberi	325718	3.39903e+06
B. faberi	263718	3.39803e+06
B. faberi	265718	3.39803e+06
B. faberi	293718	3.39803e+06
B. faberi	323718	3.39803e+06
B. faberi	327718	3.39803e+06
B. faberi	265718	3.39703e+06
B. faberi	297718	3.39703e+06
B. faberi	323718	3.39703e+06
B. faberi	324718	3.39703e+06
B. faberi	325718	3.39703e+06
B. faberi	328718	3.39703e+06
B. faberi	265718	3.39603e+06
B. faberi	299718	3.39603e+06
B. faberi	278718	3.39503e+06
B. faberi	262718	3.39403e+06
B. faberi	263718	3.39403e+06
B. faberi	305718	3.39403e+06
B. faberi	307718	3.39403e+06
B. faberi	325718	3.39403e+06
B. faberi	320718	3.39303e+06
B. faberi	325718	3.39303e+06
B. faberi	283718	3.39203e+06
B. faberi	320718	3.39203e+06
B. faberi	322718	3.39203e+06
B. faberi	305718	3.39103e+06
B. faberi	278718	3.39003e+06
B. faberi	279718	3.39003e+06
B. faberi	304718	3.39003e+06
B. faberi	319718	3.39003e+06
B. faberi	267718	3.38903e+06
B. faberi	279718	3.38903e+06
B. faberi	303718	3.38903e+06
B. faberi	261718	3.38803e+06
B. faberi	263718	3.38803e+06
B. faberi	267718	3.38803e+06
B. faberi	291718	3.38803e+06
B. faberi	261718	3.38703e+06
B. faberi	267718	3.38703e+06
B. faberi	291718	3.38703e+06
B. faberi	261718	3.38603e+06
B. faberi	263718	3.38603e+06
B. faberi	264718	3.38603e+06
B. faberi	263718	3.38503e+06
B. faberi	315718	3.38503e+06
B. faberi	259718	3.38403e+06
B. faberi	278718	3.38403e+06
B. faberi	288718	3.38403e+06
B. faberi	304718	3.38403e+06
B. faberi	281718	3.38303e+06
B. faberi	285718	3.38303e+06
B. faberi	283718	3.38203e+06
B. faberi	284718	3.38203e+06
B. faberi	295718	3.38203e+06
B. faberi	306718	3.38203e+06
B. faberi	256718	3.38103e+06
B. faberi	268718	3.38103e+06
B. faberi	306718	3.38103e+06
B. faberi	307718	3.38103e+06
B. faberi	254718	3.38003e+06
B. faberi	303718	3.37903e+06
B. faberi	304718	3.37903e+06
B. faberi	306718	3.37903e+06
B. faberi	307718	3.37903e+06
B. faberi	273718	3.37803e+06
B. faberi	284718	3.37803e+06
B. faberi	284718	3.37703e+06
B. faberi	303718	3.37703e+06
B. faberi	304718	3.37703e+06
B. faberi	243718	3.37603e+06
B. faberi	244718	3.37603e+06
B. faberi	302718	3.37603e+06
B. faberi	240718	3.37503e+06
B. faberi	241718	3.37503e+06
B. faberi	302718	3.37503e+06
B. faberi	241718	3.37403e+06
B. faberi	243718	3.37303e+06
B. faberi	283718	3.37303e+06
B. faberi	298718	3.37203e+06
B. faberi	301718	3.37103e+06
B. faberi	306718	3.37103e+06
B. faberi	243718	3.36903e+06
B. faberi	268718	3.36903e+06
B. faberi	269718	3.36903e+06
B. faberi	269718	3.36703e+06
B. faberi	259718	3.36603e+06
B. faberi	269718	3.36603e+06
B. faberi	270718	3.36603e+06
B. faberi	269718	3.36503e+06
B. faberi	249718	3.36403e+06
B. faberi	257718	3.36403e+06
B. faberi	258718	3.36403e+06
B. faberi	256718	3.36303e+06
B. faberi	257718	3.36203e+06
B. faberi	269718	3.36203e+06
B. faberi	284718	3.36203e+06
B. faberi	244718	3.36103e+06
B. faberi	255718	3.36103e+06
B. faberi	269718	3.36103e+06
B. faberi	284718	3.36103e+06
B. faberi	254718	3.36003e+06
B. faberi	280718	3.36003e+06
B. faberi	280718	3.35903e+06
B. faberi	291718	3.35903e+06
B. faberi	277718	3.35803e+06
B. faberi	280718	3.35803e+06
B. faberi	267718	3.35703e+06
B. faberi	269718	3.35703e+06
B. faberi	277718	3.35703e+06
B. faberi	278718	3.35703e+06
B. faberi	268718	3.35603e+06
B. faberi	269718	3.35603e+06
B. faberi	259718	3.35503e+06
B. faberi	268718	3.35503e+06
B. faberi	259718	3.35403e+06
B. faberi	280718	3.35403e+06
B. faberi	243718	3.35303e+06
B. faberi	259718	3.35103e+06
B. faberi	255718	3.35003e+06
B. faberi	259718	3.35003e+06
B. faberi	260718	3.35003e+06
B. faberi	262718	3.35003e+06
B. faberi	256718	3.34903e+06
B. faberi	260718	3.34903e+06
B. faberi	261718	3.34903e+06
B. faberi	255718	3.34803e+06
B. faberi	260718	3.34803e+06
B. faberi	260718	3.34703e+06
B. faberi	255718	3.34603e+06
B. faberi	255718	3.34503e+06
B. faberi	260718	3.34503e+06
B. faberi	258718	3.34403e+06
B. faberi	256718	3.34303e+06
B. faberi	251718	3.34103e+06
B. faberi	252718	3.34003e+06
B. faberi	252718	3.33903e+06
B. faberi	260718	3.33903e+06
B. faberi	260718	3.33803e+06
B. faberi	250718	3.33703e+06
B. faberi	250718	3.33603e+06
B. faberi	258718	3.33503e+06
B. faberi	232718	3.33303e+06
B. faberi	245718	3.33303e+06
B. faberi	252718	3.33303e+06
B. faberi	253718	3.33303e+06
B. faberi	253718	3.33203e+06
B. faberi	247718	3.33103e+06
B. faberi	254718	3.33003e+06
B. faberi	253718	3.32903e+06
B. faberi	254718	3.32903e+06
B. faberi	263718	3.32903e+06
B. faberi	266718	3.32803e+06
B. faberi	250718	3.32703e+06
B. faberi	244718	3.32603e+06
B. faberi	245718	3.32603e+06
B. faberi	252718	3.32503e+06
B. faberi	258718	3.32503e+06
B. faberi	243718	3.32403e+06
B. faberi	243718	3.32303e+06
B. faberi	248718	3.32003e+06
B. faberi	249718	3.32003e+06
B. faberi	235718	3.31903e+06
B. faberi	236718	3.31903e+06
B. faberi	241718	3.31703e+06
B. faberi	242718	3.31703e+06
B. faberi	241718	3.31603e+06
B. faberi	245718	3.31503e+06
B. faberi	255718	3.31303e+06
B. faberi	256718	3.31303e+06
B. faberi	243718	3.31103e+06
B. faberi	244718	3.31103e+06
B. faberi	249718	3.31103e+06
B. faberi	236718	3.30903e+06
B. faberi	240718	3.30603e+06
B. faberi	260718	3.30403e+06
B. faberi	226718	3.30203e+06
B. faberi	226718	3.30103e+06
B. faberi	244718	3.30103e+06
B. faberi	247718	3.30003e+06
B. faberi	264718	3.30003e+06
B. faberi	225718	3.29803e+06
B. faberi	267718	3.29703e+06
B. faberi	245718	3.29303e+06
B. faberi	245718	3.29203e+06
B. faberi	269718	3.29203e+06
B. faberi	219718	3.29003e+06
B. faberi	232718	3.28903e+06
B. faberi	240718	3.28903e+06
B. faberi	241718	3.28903e+06
B. faberi	232718	3.28603e+06
B. faberi	258718	3.28603e+06
B. faberi	275718	3.28303e+06
B. faberi	300718	3.28203e+06
B. faberi	302718	3.28003e+06
B. faberi	247718	3.27903e+06
B. faberi	246718	3.27803e+06
B. faberi	210718	3.27603e+06
B. faberi	208718	3.27503e+06
B. faberi	301718	3.27503e+06
B. faberi	246718	3.27203e+06
B. faberi	292718	3.27203e+06
B. faberi	241718	3.27003e+06
B. faberi	217718	3.26903e+06
B. faberi	287718	3.26803e+06
B. faberi	296718	3.26803e+06
B. faberi	297718	3.26803e+06
B. faberi	287718	3.26703e+06
B. faberi	293718	3.26603e+06
B. faberi	292718	3.26503e+06
B. faberi	319718	3.26503e+06
B. faberi	292718	3.26403e+06
B. faberi	291718	3.26303e+06
B. faberi	298718	3.26303e+06
B. faberi	299718	3.26303e+06
B. faberi	318718	3.26303e+06
B. faberi	321718	3.26303e+06
B. faberi	298718	3.26203e+06
B. faberi	299718	3.26203e+06
B. faberi	306718	3.26203e+06
B. faberi	292718	3.26103e+06
B. faberi	295718	3.26103e+06
B. faberi	299718	3.26103e+06
B. faberi	302718	3.26103e+06
B. faberi	323718	3.26103e+06
B. faberi	293718	3.25803e+06
B. faberi	204718	3.25703e+06
B. faberi	293718	3.25703e+06
B. faberi	304718	3.25703e+06
B. faberi	204718	3.25503e+06
B. faberi	205718	3.25503e+06
B. faberi	205718	3.25403e+06
B. faberi	295718	3.25403e+06
B. faberi	324718	3.25303e+06
B. faberi	217718	3.23903e+06
B. faberi	200718	3.23803e+06
B. faberi	194718	3.23503e+06
B. faberi	208718	3.23103e+06
B. faberi	209718	3.23103e+06
B. faberi	207718	3.23003e+06
B. faberi	207718	3.22903e+06
B. faberi	212718	3.22803e+06
B. faberi	207718	3.21403e+06
B. faberi	333718	3.21403e+06
B. faberi	332718	3.21303e+06
B. faberi	337718	3.21103e+06
B. faberi	337718	3.20903e+06
B. faberi	207718	3.20703e+06
B. faberi	255718	3.20603e+06
B. faberi	255718	3.20403e+06
B. faberi	255718	3.20303e+06
B. faberi	256718	3.20203e+06
B. faberi	308718	3.20203e+06
B. faberi	329718	3.20003e+06
B. faberi	296718	3.18803e+06
B. faberi	323718	3.18803e+06
B. faberi	270718	3.18703e+06
B. faberi	300718	3.18703e+06
B. faberi	303718	3.18703e+06
B. faberi	324718	3.18703e+06
B. faberi	244718	3.18603e+06
B. faberi	300718	3.18503e+06
B. faberi	309718	3.18203e+06
B. faberi	312718	3.18103e+06
B. faberi	313718	3.18103e+06
B. faberi	314718	3.18103e+06
B. faberi	315718	3.18103e+06
B. faberi	328718	3.18003e+06
B. faberi	328718	3.17903e+06
B. faberi	329718	3.17903e+06
B. faberi	311718	3.17803e+06
B. faberi	328718	3.17803e+06
B. faberi	329718	3.17803e+06
B. faberi	328718	3.17703e+06
B. faberi	282718	3.17603e+06
B. faberi	247718	3.17403e+06
B. faberi	288718	3.17203e+06
B. faberi	300718	3.17203e+06
B. faberi	301718	3.17203e+06
B. faberi	327718	3.17203e+06
B. faberi	300718	3.17103e+06
B. faberi	311718	3.17103e+06
B. faberi	290718	3.17003e+06
B. faberi	309718	3.17003e+06
B. faberi	331718	3.17003e+06
B. faberi	303718	3.16903e+06
B. faberi	277718	3.16803e+06
B. faberi	327718	3.16803e+06
B. faberi	288718	3.16703e+06
B. faberi	293718	3.16703e+06
B. faberi	296718	3.16703e+06
B. faberi	297718	3.16703e+06
B. faberi	293718	3.16403e+06
B. faberi	330718	3.16403e+06
B. faberi	293718	3.16303e+06
B. faberi	289718	3.16103e+06
B. faberi	294718	3.16103e+06
B. faberi	325718	3.15303e+06
B. faberi	334718	3.13703e+06

## Sheet: B. fargesii
Species	x	y
B. fargesii	773718	3.75803e+06
B. fargesii	688718	3.75303e+06
B. fargesii	687718	3.75203e+06
B. fargesii	689718	3.75203e+06
B. fargesii	688718	3.75103e+06
B. fargesii	793718	3.74603e+06
B. fargesii	794718	3.74603e+06
B. fargesii	747718	3.74503e+06
B. fargesii	774718	3.74003e+06
B. fargesii	769718	3.73903e+06
B. fargesii	807718	3.73803e+06
B. fargesii	819718	3.73703e+06
B. fargesii	650718	3.73603e+06
B. fargesii	652718	3.73603e+06
B. fargesii	653718	3.73603e+06
B. fargesii	654718	3.73603e+06
B. fargesii	655718	3.73603e+06
B. fargesii	657718	3.73603e+06
B. fargesii	658718	3.73603e+06
B. fargesii	638718	3.73503e+06
B. fargesii	639718	3.73503e+06
B. fargesii	646718	3.73503e+06
B. fargesii	652718	3.73503e+06
B. fargesii	653718	3.73503e+06
B. fargesii	655718	3.73503e+06
B. fargesii	660718	3.73503e+06
B. fargesii	661718	3.73503e+06
B. fargesii	662718	3.73503e+06
B. fargesii	802718	3.73503e+06
B. fargesii	806718	3.73503e+06
B. fargesii	807718	3.73503e+06
B. fargesii	637718	3.73403e+06
B. fargesii	643718	3.73403e+06
B. fargesii	645718	3.73403e+06
B. fargesii	646718	3.73403e+06
B. fargesii	647718	3.73403e+06
B. fargesii	650718	3.73403e+06
B. fargesii	651718	3.73403e+06
B. fargesii	652718	3.73403e+06
B. fargesii	653718	3.73403e+06
B. fargesii	655718	3.73403e+06
B. fargesii	661718	3.73403e+06
B. fargesii	804718	3.73403e+06
B. fargesii	806718	3.73403e+06
B. fargesii	807718	3.73403e+06
B. fargesii	808718	3.73403e+06
B. fargesii	810718	3.73403e+06
B. fargesii	643718	3.73303e+06
B. fargesii	644718	3.73303e+06
B. fargesii	647718	3.73303e+06
B. fargesii	649718	3.73303e+06
B. fargesii	650718	3.73303e+06
B. fargesii	651718	3.73303e+06
B. fargesii	652718	3.73303e+06
B. fargesii	654718	3.73303e+06
B. fargesii	655718	3.73303e+06
B. fargesii	656718	3.73303e+06
B. fargesii	657718	3.73303e+06
B. fargesii	658718	3.73303e+06
B. fargesii	659718	3.73303e+06
B. fargesii	660718	3.73303e+06
B. fargesii	663718	3.73303e+06
B. fargesii	756718	3.73303e+06
B. fargesii	806718	3.73303e+06
B. fargesii	807718	3.73303e+06
B. fargesii	821718	3.73303e+06
B. fargesii	644718	3.73203e+06
B. fargesii	647718	3.73203e+06
B. fargesii	649718	3.73203e+06
B. fargesii	650718	3.73203e+06
B. fargesii	651718	3.73203e+06
B. fargesii	653718	3.73203e+06
B. fargesii	654718	3.73203e+06
B. fargesii	655718	3.73203e+06
B. fargesii	656718	3.73203e+06
B. fargesii	657718	3.73203e+06
B. fargesii	663718	3.73203e+06
B. fargesii	665718	3.73203e+06
B. fargesii	804718	3.73203e+06
B. fargesii	805718	3.73203e+06
B. fargesii	806718	3.73203e+06
B. fargesii	821718	3.73203e+06
B. fargesii	648718	3.73103e+06
B. fargesii	649718	3.73103e+06
B. fargesii	650718	3.73103e+06
B. fargesii	651718	3.73103e+06
B. fargesii	663718	3.73103e+06
B. fargesii	664718	3.73103e+06
B. fargesii	711718	3.73103e+06
B. fargesii	712718	3.73103e+06
B. fargesii	752718	3.73103e+06
B. fargesii	754718	3.73103e+06
B. fargesii	756718	3.73103e+06
B. fargesii	757718	3.73103e+06
B. fargesii	760718	3.73103e+06
B. fargesii	761718	3.73103e+06
B. fargesii	793718	3.73103e+06
B. fargesii	802718	3.73103e+06
B. fargesii	804718	3.73103e+06
B. fargesii	805718	3.73103e+06
B. fargesii	806718	3.73103e+06
B. fargesii	822718	3.73103e+06
B. fargesii	825718	3.73103e+06
B. fargesii	826718	3.73103e+06
B. fargesii	648718	3.73003e+06
B. fargesii	649718	3.73003e+06
B. fargesii	711718	3.73003e+06
B. fargesii	712718	3.73003e+06
B. fargesii	713718	3.73003e+06
B. fargesii	716718	3.73003e+06
B. fargesii	737718	3.73003e+06
B. fargesii	739718	3.73003e+06
B. fargesii	753718	3.73003e+06
B. fargesii	754718	3.73003e+06
B. fargesii	755718	3.73003e+06
B. fargesii	756718	3.73003e+06
B. fargesii	757718	3.73003e+06
B. fargesii	758718	3.73003e+06
B. fargesii	759718	3.73003e+06
B. fargesii	760718	3.73003e+06
B. fargesii	761718	3.73003e+06
B. fargesii	796718	3.73003e+06
B. fargesii	802718	3.73003e+06
B. fargesii	803718	3.73003e+06
B. fargesii	806718	3.73003e+06
B. fargesii	807718	3.73003e+06
B. fargesii	822718	3.73003e+06
B. fargesii	823718	3.73003e+06
B. fargesii	824718	3.73003e+06
B. fargesii	712718	3.72903e+06
B. fargesii	715718	3.72903e+06
B. fargesii	716718	3.72903e+06
B. fargesii	718718	3.72903e+06
B. fargesii	719718	3.72903e+06
B. fargesii	731718	3.72903e+06
B. fargesii	732718	3.72903e+06
B. fargesii	733718	3.72903e+06
B. fargesii	735718	3.72903e+06
B. fargesii	737718	3.72903e+06
B. fargesii	739718	3.72903e+06
B. fargesii	740718	3.72903e+06
B. fargesii	752718	3.72903e+06
B. fargesii	753718	3.72903e+06
B. fargesii	754718	3.72903e+06
B. fargesii	755718	3.72903e+06
B. fargesii	756718	3.72903e+06
B. fargesii	757718	3.72903e+06
B. fargesii	758718	3.72903e+06
B. fargesii	759718	3.72903e+06
B. fargesii	760718	3.72903e+06
B. fargesii	761718	3.72903e+06
B. fargesii	804718	3.72903e+06
B. fargesii	806718	3.72903e+06
B. fargesii	807718	3.72903e+06
B. fargesii	809718	3.72903e+06
B. fargesii	824718	3.72903e+06
B. fargesii	716718	3.72803e+06
B. fargesii	717718	3.72803e+06
B. fargesii	718718	3.72803e+06
B. fargesii	728718	3.72803e+06
B. fargesii	732718	3.72803e+06
B. fargesii	733718	3.72803e+06
B. fargesii	735718	3.72803e+06
B. fargesii	736718	3.72803e+06
B. fargesii	737718	3.72803e+06
B. fargesii	738718	3.72803e+06
B. fargesii	739718	3.72803e+06
B. fargesii	740718	3.72803e+06
B. fargesii	753718	3.72803e+06
B. fargesii	754718	3.72803e+06
B. fargesii	755718	3.72803e+06
B. fargesii	756718	3.72803e+06
B. fargesii	757718	3.72803e+06
B. fargesii	758718	3.72803e+06
B. fargesii	759718	3.72803e+06
B. fargesii	760718	3.72803e+06
B. fargesii	761718	3.72803e+06
B. fargesii	762718	3.72803e+06
B. fargesii	795718	3.72803e+06
B. fargesii	802718	3.72803e+06
B. fargesii	803718	3.72803e+06
B. fargesii	805718	3.72803e+06
B. fargesii	827718	3.72803e+06
B. fargesii	706718	3.72703e+06
B. fargesii	716718	3.72703e+06
B. fargesii	717718	3.72703e+06
B. fargesii	729718	3.72703e+06
B. fargesii	730718	3.72703e+06
B. fargesii	731718	3.72703e+06
B. fargesii	733718	3.72703e+06
B. fargesii	734718	3.72703e+06
B. fargesii	736718	3.72703e+06
B. fargesii	737718	3.72703e+06
B. fargesii	738718	3.72703e+06
B. fargesii	739718	3.72703e+06
B. fargesii	740718	3.72703e+06
B. fargesii	741718	3.72703e+06
B. fargesii	742718	3.72703e+06
B. fargesii	743718	3.72703e+06
B. fargesii	746718	3.72703e+06
B. fargesii	748718	3.72703e+06
B. fargesii	754718	3.72703e+06
B. fargesii	755718	3.72703e+06
B. fargesii	756718	3.72703e+06
B. fargesii	757718	3.72703e+06
B. fargesii	758718	3.72703e+06
B. fargesii	759718	3.72703e+06
B. fargesii	760718	3.72703e+06
B. fargesii	761718	3.72703e+06
B. fargesii	762718	3.72703e+06
B. fargesii	779718	3.72703e+06
B. fargesii	780718	3.72703e+06
B. fargesii	794718	3.72703e+06
B. fargesii	706718	3.72603e+06
B. fargesii	709718	3.72603e+06
B. fargesii	711718	3.72603e+06
B. fargesii	712718	3.72603e+06
B. fargesii	717718	3.72603e+06
B. fargesii	729718	3.72603e+06
B. fargesii	730718	3.72603e+06
B. fargesii	731718	3.72603e+06
B. fargesii	732718	3.72603e+06
B. fargesii	733718	3.72603e+06
B. fargesii	734718	3.72603e+06
B. fargesii	735718	3.72603e+06
B. fargesii	736718	3.72603e+06
B. fargesii	739718	3.72603e+06
B. fargesii	740718	3.72603e+06
B. fargesii	742718	3.72603e+06
B. fargesii	753718	3.72603e+06
B. fargesii	754718	3.72603e+06
B. fargesii	756718	3.72603e+06
B. fargesii	757718	3.72603e+06
B. fargesii	758718	3.72603e+06
B. fargesii	759718	3.72603e+06
B. fargesii	760718	3.72603e+06
B. fargesii	764718	3.72603e+06
B. fargesii	790718	3.72603e+06
B. fargesii	791718	3.72603e+06
B. fargesii	793718	3.72603e+06
B. fargesii	803718	3.72603e+06
B. fargesii	805718	3.72603e+06
B. fargesii	806718	3.72603e+06
B. fargesii	824718	3.72603e+06
B. fargesii	707718	3.72503e+06
B. fargesii	708718	3.72503e+06
B. fargesii	711718	3.72503e+06
B. fargesii	712718	3.72503e+06
B. fargesii	716718	3.72503e+06
B. fargesii	718718	3.72503e+06
B. fargesii	720718	3.72503e+06
B. fargesii	728718	3.72503e+06
B. fargesii	730718	3.72503e+06
B. fargesii	732718	3.72503e+06
B. fargesii	733718	3.72503e+06
B. fargesii	734718	3.72503e+06
B. fargesii	735718	3.72503e+06
B. fargesii	736718	3.72503e+06
B. fargesii	737718	3.72503e+06
B. fargesii	738718	3.72503e+06
B. fargesii	739718	3.72503e+06
B. fargesii	754718	3.72503e+06
B. fargesii	755718	3.72503e+06
B. fargesii	756718	3.72503e+06
B. fargesii	757718	3.72503e+06
B. fargesii	758718	3.72503e+06
B. fargesii	759718	3.72503e+06
B. fargesii	760718	3.72503e+06
B. fargesii	761718	3.72503e+06
B. fargesii	763718	3.72503e+06
B. fargesii	778718	3.72503e+06
B. fargesii	779718	3.72503e+06
B. fargesii	800718	3.72503e+06
B. fargesii	803718	3.72503e+06
B. fargesii	804718	3.72503e+06
B. fargesii	805718	3.72503e+06
B. fargesii	806718	3.72503e+06
B. fargesii	709718	3.72403e+06
B. fargesii	710718	3.72403e+06
B. fargesii	712718	3.72403e+06
B. fargesii	718718	3.72403e+06
B. fargesii	719718	3.72403e+06
B. fargesii	720718	3.72403e+06
B. fargesii	721718	3.72403e+06
B. fargesii	726718	3.72403e+06
B. fargesii	727718	3.72403e+06
B. fargesii	728718	3.72403e+06
B. fargesii	729718	3.72403e+06
B. fargesii	730718	3.72403e+06
B. fargesii	731718	3.72403e+06
B. fargesii	732718	3.72403e+06
B. fargesii	733718	3.72403e+06
B. fargesii	735718	3.72403e+06
B. fargesii	736718	3.72403e+06
B. fargesii	737718	3.72403e+06
B. fargesii	738718	3.72403e+06
B. fargesii	739718	3.72403e+06
B. fargesii	740718	3.72403e+06
B. fargesii	751718	3.72403e+06
B. fargesii	752718	3.72403e+06
B. fargesii	754718	3.72403e+06
B. fargesii	755718	3.72403e+06
B. fargesii	756718	3.72403e+06
B. fargesii	757718	3.72403e+06
B. fargesii	758718	3.72403e+06
B. fargesii	760718	3.72403e+06
B. fargesii	761718	3.72403e+06
B. fargesii	763718	3.72403e+06
B. fargesii	779718	3.72403e+06
B. fargesii	793718	3.72403e+06
B. fargesii	800718	3.72403e+06
B. fargesii	801718	3.72403e+06
B. fargesii	802718	3.72403e+06
B. fargesii	804718	3.72403e+06
B. fargesii	805718	3.72403e+06
B. fargesii	806718	3.72403e+06
B. fargesii	807718	3.72403e+06
B. fargesii	707718	3.72303e+06
B. fargesii	713718	3.72303e+06
B. fargesii	715718	3.72303e+06
B. fargesii	716718	3.72303e+06
B. fargesii	718718	3.72303e+06
B. fargesii	719718	3.72303e+06
B. fargesii	720718	3.72303e+06
B. fargesii	721718	3.72303e+06
B. fargesii	722718	3.72303e+06
B. fargesii	724718	3.72303e+06
B. fargesii	725718	3.72303e+06
B. fargesii	726718	3.72303e+06
B. fargesii	727718	3.72303e+06
B. fargesii	728718	3.72303e+06
B. fargesii	729718	3.72303e+06
B. fargesii	730718	3.72303e+06
B. fargesii	733718	3.72303e+06
B. fargesii	734718	3.72303e+06
B. fargesii	735718	3.72303e+06
B. fargesii	738718	3.72303e+06
B. fargesii	739718	3.72303e+06
B. fargesii	740718	3.72303e+06
B. fargesii	746718	3.72303e+06
B. fargesii	747718	3.72303e+06
B. fargesii	748718	3.72303e+06
B. fargesii	751718	3.72303e+06
B. fargesii	753718	3.72303e+06
B. fargesii	754718	3.72303e+06
B. fargesii	755718	3.72303e+06
B. fargesii	756718	3.72303e+06
B. fargesii	757718	3.72303e+06
B. fargesii	758718	3.72303e+06
B. fargesii	759718	3.72303e+06
B. fargesii	760718	3.72303e+06
B. fargesii	763718	3.72303e+06
B. fargesii	768718	3.72303e+06
B. fargesii	780718	3.72303e+06
B. fargesii	791718	3.72303e+06
B. fargesii	794718	3.72303e+06
B. fargesii	802718	3.72303e+06
B. fargesii	806718	3.72303e+06
B. fargesii	822718	3.72303e+06
B. fargesii	710718	3.72203e+06
B. fargesii	715718	3.72203e+06
B. fargesii	719718	3.72203e+06
B. fargesii	721718	3.72203e+06
B. fargesii	722718	3.72203e+06
B. fargesii	723718	3.72203e+06
B. fargesii	724718	3.72203e+06
B. fargesii	725718	3.72203e+06
B. fargesii	726718	3.72203e+06
B. fargesii	727718	3.72203e+06
B. fargesii	728718	3.72203e+06
B. fargesii	729718	3.72203e+06
B. fargesii	730718	3.72203e+06
B. fargesii	731718	3.72203e+06
B. fargesii	732718	3.72203e+06
B. fargesii	733718	3.72203e+06
B. fargesii	734718	3.72203e+06
B. fargesii	736718	3.72203e+06
B. fargesii	737718	3.72203e+06
B. fargesii	738718	3.72203e+06
B. fargesii	740718	3.72203e+06
B. fargesii	744718	3.72203e+06
B. fargesii	745718	3.72203e+06
B. fargesii	746718	3.72203e+06
B. fargesii	747718	3.72203e+06
B. fargesii	748718	3.72203e+06
B. fargesii	750718	3.72203e+06
B. fargesii	751718	3.72203e+06
B. fargesii	753718	3.72203e+06
B. fargesii	755718	3.72203e+06
B. fargesii	756718	3.72203e+06
B. fargesii	757718	3.72203e+06
B. fargesii	758718	3.72203e+06
B. fargesii	761718	3.72203e+06
B. fargesii	763718	3.72203e+06
B. fargesii	765718	3.72203e+06
B. fargesii	766718	3.72203e+06
B. fargesii	767718	3.72203e+06
B. fargesii	778718	3.72203e+06
B. fargesii	780718	3.72203e+06
B. fargesii	790718	3.72203e+06
B. fargesii	792718	3.72203e+06
B. fargesii	794718	3.72203e+06
B. fargesii	803718	3.72203e+06
B. fargesii	804718	3.72203e+06
B. fargesii	822718	3.72203e+06
B. fargesii	699718	3.72103e+06
B. fargesii	700718	3.72103e+06
B. fargesii	701718	3.72103e+06
B. fargesii	704718	3.72103e+06
B. fargesii	705718	3.72103e+06
B. fargesii	708718	3.72103e+06
B. fargesii	709718	3.72103e+06
B. fargesii	710718	3.72103e+06
B. fargesii	711718	3.72103e+06
B. fargesii	712718	3.72103e+06
B. fargesii	713718	3.72103e+06
B. fargesii	715718	3.72103e+06
B. fargesii	716718	3.72103e+06
B. fargesii	719718	3.72103e+06
B. fargesii	721718	3.72103e+06
B. fargesii	722718	3.72103e+06
B. fargesii	725718	3.72103e+06
B. fargesii	727718	3.72103e+06
B. fargesii	728718	3.72103e+06
B. fargesii	729718	3.72103e+06
B. fargesii	730718	3.72103e+06
B. fargesii	731718	3.72103e+06
B. fargesii	732718	3.72103e+06
B. fargesii	736718	3.72103e+06
B. fargesii	737718	3.72103e+06
B. fargesii	738718	3.72103e+06
B. fargesii	739718	3.72103e+06
B. fargesii	741718	3.72103e+06
B. fargesii	742718	3.72103e+06
B. fargesii	744718	3.72103e+06
B. fargesii	747718	3.72103e+06
B. fargesii	748718	3.72103e+06
B. fargesii	749718	3.72103e+06
B. fargesii	750718	3.72103e+06
B. fargesii	751718	3.72103e+06
B. fargesii	753718	3.72103e+06
B. fargesii	754718	3.72103e+06
B. fargesii	755718	3.72103e+06
B. fargesii	756718	3.72103e+06
B. fargesii	757718	3.72103e+06
B. fargesii	758718	3.72103e+06
B. fargesii	759718	3.72103e+06
B. fargesii	760718	3.72103e+06
B. fargesii	761718	3.72103e+06
B. fargesii	762718	3.72103e+06
B. fargesii	763718	3.72103e+06
B. fargesii	764718	3.72103e+06
B. fargesii	765718	3.72103e+06
B. fargesii	766718	3.72103e+06
B. fargesii	779718	3.72103e+06
B. fargesii	782718	3.72103e+06
B. fargesii	788718	3.72103e+06
B. fargesii	791718	3.72103e+06
B. fargesii	794718	3.72103e+06
B. fargesii	821718	3.72103e+06
B. fargesii	822718	3.72103e+06
B. fargesii	699718	3.72003e+06
B. fargesii	703718	3.72003e+06
B. fargesii	704718	3.72003e+06
B. fargesii	705718	3.72003e+06
B. fargesii	714718	3.72003e+06
B. fargesii	720718	3.72003e+06
B. fargesii	725718	3.72003e+06
B. fargesii	727718	3.72003e+06
B. fargesii	728718	3.72003e+06
B. fargesii	729718	3.72003e+06
B. fargesii	737718	3.72003e+06
B. fargesii	738718	3.72003e+06
B. fargesii	741718	3.72003e+06
B. fargesii	744718	3.72003e+06
B. fargesii	745718	3.72003e+06
B. fargesii	746718	3.72003e+06
B. fargesii	747718	3.72003e+06
B. fargesii	748718	3.72003e+06
B. fargesii	749718	3.72003e+06
B. fargesii	750718	3.72003e+06
B. fargesii	751718	3.72003e+06
B. fargesii	753718	3.72003e+06
B. fargesii	754718	3.72003e+06
B. fargesii	757718	3.72003e+06
B. fargesii	758718	3.72003e+06
B. fargesii	760718	3.72003e+06
B. fargesii	761718	3.72003e+06
B. fargesii	762718	3.72003e+06
B. fargesii	763718	3.72003e+06
B. fargesii	764718	3.72003e+06
B. fargesii	766718	3.72003e+06
B. fargesii	774718	3.72003e+06
B. fargesii	779718	3.72003e+06
B. fargesii	780718	3.72003e+06
B. fargesii	789718	3.72003e+06
B. fargesii	790718	3.72003e+06
B. fargesii	802718	3.72003e+06
B. fargesii	821718	3.72003e+06
B. fargesii	699718	3.71903e+06
B. fargesii	702718	3.71903e+06
B. fargesii	703718	3.71903e+06
B. fargesii	704718	3.71903e+06
B. fargesii	710718	3.71903e+06
B. fargesii	712718	3.71903e+06
B. fargesii	714718	3.71903e+06
B. fargesii	715718	3.71903e+06
B. fargesii	716718	3.71903e+06
B. fargesii	720718	3.71903e+06
B. fargesii	725718	3.71903e+06
B. fargesii	727718	3.71903e+06
B. fargesii	728718	3.71903e+06
B. fargesii	729718	3.71903e+06
B. fargesii	738718	3.71903e+06
B. fargesii	741718	3.71903e+06
B. fargesii	742718	3.71903e+06
B. fargesii	743718	3.71903e+06
B. fargesii	746718	3.71903e+06
B. fargesii	748718	3.71903e+06
B. fargesii	749718	3.71903e+06
B. fargesii	754718	3.71903e+06
B. fargesii	755718	3.71903e+06
B. fargesii	757718	3.71903e+06
B. fargesii	758718	3.71903e+06
B. fargesii	759718	3.71903e+06
B. fargesii	760718	3.71903e+06
B. fargesii	761718	3.71903e+06
B. fargesii	762718	3.71903e+06
B. fargesii	763718	3.71903e+06
B. fargesii	764718	3.71903e+06
B. fargesii	765718	3.71903e+06
B. fargesii	766718	3.71903e+06
B. fargesii	767718	3.71903e+06
B. fargesii	778718	3.71903e+06
B. fargesii	779718	3.71903e+06
B. fargesii	781718	3.71903e+06
B. fargesii	790718	3.71903e+06
B. fargesii	801718	3.71903e+06
B. fargesii	804718	3.71903e+06
B. fargesii	822718	3.71903e+06
B. fargesii	830718	3.71903e+06
B. fargesii	697718	3.71803e+06
B. fargesii	699718	3.71803e+06
B. fargesii	702718	3.71803e+06
B. fargesii	703718	3.71803e+06
B. fargesii	707718	3.71803e+06
B. fargesii	725718	3.71803e+06
B. fargesii	726718	3.71803e+06
B. fargesii	729718	3.71803e+06
B. fargesii	738718	3.71803e+06
B. fargesii	741718	3.71803e+06
B. fargesii	747718	3.71803e+06
B. fargesii	748718	3.71803e+06
B. fargesii	749718	3.71803e+06
B. fargesii	750718	3.71803e+06
B. fargesii	751718	3.71803e+06
B. fargesii	752718	3.71803e+06
B. fargesii	753718	3.71803e+06
B. fargesii	754718	3.71803e+06
B. fargesii	755718	3.71803e+06
B. fargesii	756718	3.71803e+06
B. fargesii	757718	3.71803e+06
B. fargesii	758718	3.71803e+06
B. fargesii	759718	3.71803e+06
B. fargesii	760718	3.71803e+06
B. fargesii	761718	3.71803e+06
B. fargesii	762718	3.71803e+06
B. fargesii	763718	3.71803e+06
B. fargesii	764718	3.71803e+06
B. fargesii	765718	3.71803e+06
B. fargesii	770718	3.71803e+06
B. fargesii	771718	3.71803e+06
B. fargesii	775718	3.71803e+06
B. fargesii	785718	3.71803e+06
B. fargesii	700718	3.71703e+06
B. fargesii	703718	3.71703e+06
B. fargesii	705718	3.71703e+06
B. fargesii	706718	3.71703e+06
B. fargesii	707718	3.71703e+06
B. fargesii	714718	3.71703e+06
B. fargesii	715718	3.71703e+06
B. fargesii	716718	3.71703e+06
B. fargesii	725718	3.71703e+06
B. fargesii	726718	3.71703e+06
B. fargesii	730718	3.71703e+06
B. fargesii	733718	3.71703e+06
B. fargesii	739718	3.71703e+06
B. fargesii	740718	3.71703e+06
B. fargesii	745718	3.71703e+06
B. fargesii	746718	3.71703e+06
B. fargesii	747718	3.71703e+06
B. fargesii	748718	3.71703e+06
B. fargesii	749718	3.71703e+06
B. fargesii	750718	3.71703e+06
B. fargesii	751718	3.71703e+06
B. fargesii	752718	3.71703e+06
B. fargesii	753718	3.71703e+06
B. fargesii	754718	3.71703e+06
B. fargesii	755718	3.71703e+06
B. fargesii	756718	3.71703e+06
B. fargesii	757718	3.71703e+06
B. fargesii	758718	3.71703e+06
B. fargesii	762718	3.71703e+06
B. fargesii	763718	3.71703e+06
B. fargesii	764718	3.71703e+06
B. fargesii	765718	3.71703e+06
B. fargesii	767718	3.71703e+06
B. fargesii	769718	3.71703e+06
B. fargesii	770718	3.71703e+06
B. fargesii	773718	3.71703e+06
B. fargesii	775718	3.71703e+06
B. fargesii	778718	3.71703e+06
B. fargesii	785718	3.71703e+06
B. fargesii	704718	3.71603e+06
B. fargesii	705718	3.71603e+06
B. fargesii	715718	3.71603e+06
B. fargesii	717718	3.71603e+06
B. fargesii	727718	3.71603e+06
B. fargesii	728718	3.71603e+06
B. fargesii	732718	3.71603e+06
B. fargesii	734718	3.71603e+06
B. fargesii	739718	3.71603e+06
B. fargesii	740718	3.71603e+06
B. fargesii	741718	3.71603e+06
B. fargesii	744718	3.71603e+06
B. fargesii	745718	3.71603e+06
B. fargesii	746718	3.71603e+06
B. fargesii	747718	3.71603e+06
B. fargesii	748718	3.71603e+06
B. fargesii	750718	3.71603e+06
B. fargesii	751718	3.71603e+06
B. fargesii	752718	3.71603e+06
B. fargesii	753718	3.71603e+06
B. fargesii	756718	3.71603e+06
B. fargesii	757718	3.71603e+06
B. fargesii	758718	3.71603e+06
B. fargesii	759718	3.71603e+06
B. fargesii	760718	3.71603e+06
B. fargesii	762718	3.71603e+06
B. fargesii	764718	3.71603e+06
B. fargesii	767718	3.71603e+06
B. fargesii	768718	3.71603e+06
B. fargesii	769718	3.71603e+06
B. fargesii	770718	3.71603e+06
B. fargesii	773718	3.71603e+06
B. fargesii	775718	3.71603e+06
B. fargesii	777718	3.71603e+06
B. fargesii	816718	3.71603e+06
B. fargesii	820718	3.71603e+06
B. fargesii	696718	3.71503e+06
B. fargesii	718718	3.71503e+06
B. fargesii	721718	3.71503e+06
B. fargesii	722718	3.71503e+06
B. fargesii	732718	3.71503e+06
B. fargesii	735718	3.71503e+06
B. fargesii	740718	3.71503e+06
B. fargesii	741718	3.71503e+06
B. fargesii	743718	3.71503e+06
B. fargesii	744718	3.71503e+06
B. fargesii	745718	3.71503e+06
B. fargesii	746718	3.71503e+06
B. fargesii	747718	3.71503e+06
B. fargesii	748718	3.71503e+06
B. fargesii	749718	3.71503e+06
B. fargesii	750718	3.71503e+06
B. fargesii	751718	3.71503e+06
B. fargesii	752718	3.71503e+06
B. fargesii	753718	3.71503e+06
B. fargesii	754718	3.71503e+06
B. fargesii	755718	3.71503e+06
B. fargesii	757718	3.71503e+06
B. fargesii	758718	3.71503e+06
B. fargesii	760718	3.71503e+06
B. fargesii	761718	3.71503e+06
B. fargesii	763718	3.71503e+06
B. fargesii	764718	3.71503e+06
B. fargesii	765718	3.71503e+06
B. fargesii	766718	3.71503e+06
B. fargesii	767718	3.71503e+06
B. fargesii	768718	3.71503e+06
B. fargesii	769718	3.71503e+06
B. fargesii	770718	3.71503e+06
B. fargesii	782718	3.71503e+06
B. fargesii	818718	3.71503e+06
B. fargesii	819718	3.71503e+06
B. fargesii	826718	3.71503e+06
B. fargesii	827718	3.71503e+06
B. fargesii	718718	3.71403e+06
B. fargesii	723718	3.71403e+06
B. fargesii	727718	3.71403e+06
B. fargesii	728718	3.71403e+06
B. fargesii	729718	3.71403e+06
B. fargesii	735718	3.71403e+06
B. fargesii	740718	3.71403e+06
B. fargesii	742718	3.71403e+06
B. fargesii	744718	3.71403e+06
B. fargesii	745718	3.71403e+06
B. fargesii	746718	3.71403e+06
B. fargesii	747718	3.71403e+06
B. fargesii	749718	3.71403e+06
B. fargesii	750718	3.71403e+06
B. fargesii	751718	3.71403e+06
B. fargesii	752718	3.71403e+06
B. fargesii	753718	3.71403e+06
B. fargesii	754718	3.71403e+06
B. fargesii	757718	3.71403e+06
B. fargesii	758718	3.71403e+06
B. fargesii	760718	3.71403e+06
B. fargesii	764718	3.71403e+06
B. fargesii	765718	3.71403e+06
B. fargesii	766718	3.71403e+06
B. fargesii	767718	3.71403e+06
B. fargesii	768718	3.71403e+06
B. fargesii	769718	3.71403e+06
B. fargesii	815718	3.71403e+06
B. fargesii	816718	3.71403e+06
B. fargesii	818718	3.71403e+06
B. fargesii	721718	3.71303e+06
B. fargesii	727718	3.71303e+06
B. fargesii	728718	3.71303e+06
B. fargesii	729718	3.71303e+06
B. fargesii	730718	3.71303e+06
B. fargesii	734718	3.71303e+06
B. fargesii	735718	3.71303e+06
B. fargesii	742718	3.71303e+06
B. fargesii	743718	3.71303e+06
B. fargesii	744718	3.71303e+06
B. fargesii	745718	3.71303e+06
B. fargesii	746718	3.71303e+06
B. fargesii	747718	3.71303e+06
B. fargesii	750718	3.71303e+06
B. fargesii	752718	3.71303e+06
B. fargesii	753718	3.71303e+06
B. fargesii	754718	3.71303e+06
B. fargesii	755718	3.71303e+06
B. fargesii	757718	3.71303e+06
B. fargesii	758718	3.71303e+06
B. fargesii	763718	3.71303e+06
B. fargesii	764718	3.71303e+06
B. fargesii	765718	3.71303e+06
B. fargesii	768718	3.71303e+06
B. fargesii	769718	3.71303e+06
B. fargesii	770718	3.71303e+06
B. fargesii	771718	3.71303e+06
B. fargesii	773718	3.71303e+06
B. fargesii	815718	3.71303e+06
B. fargesii	724718	3.71203e+06
B. fargesii	725718	3.71203e+06
B. fargesii	727718	3.71203e+06
B. fargesii	728718	3.71203e+06
B. fargesii	729718	3.71203e+06
B. fargesii	730718	3.71203e+06
B. fargesii	732718	3.71203e+06
B. fargesii	733718	3.71203e+06
B. fargesii	742718	3.71203e+06
B. fargesii	743718	3.71203e+06
B. fargesii	744718	3.71203e+06
B. fargesii	745718	3.71203e+06
B. fargesii	747718	3.71203e+06
B. fargesii	748718	3.71203e+06
B. fargesii	749718	3.71203e+06
B. fargesii	754718	3.71203e+06
B. fargesii	765718	3.71203e+06
B. fargesii	766718	3.71203e+06
B. fargesii	769718	3.71203e+06
B. fargesii	770718	3.71203e+06
B. fargesii	771718	3.71203e+06
B. fargesii	772718	3.71203e+06
B. fargesii	773718	3.71203e+06
B. fargesii	774718	3.71203e+06
B. fargesii	724718	3.71103e+06
B. fargesii	729718	3.71103e+06
B. fargesii	730718	3.71103e+06
B. fargesii	732718	3.71103e+06
B. fargesii	733718	3.71103e+06
B. fargesii	734718	3.71103e+06
B. fargesii	743718	3.71103e+06
B. fargesii	744718	3.71103e+06
B. fargesii	745718	3.71103e+06
B. fargesii	746718	3.71103e+06
B. fargesii	748718	3.71103e+06
B. fargesii	749718	3.71103e+06
B. fargesii	752718	3.71103e+06
B. fargesii	753718	3.71103e+06
B. fargesii	756718	3.71103e+06
B. fargesii	765718	3.71103e+06
B. fargesii	766718	3.71103e+06
B. fargesii	769718	3.71103e+06
B. fargesii	770718	3.71103e+06
B. fargesii	771718	3.71103e+06
B. fargesii	772718	3.71103e+06
B. fargesii	773718	3.71103e+06
B. fargesii	774718	3.71103e+06
B. fargesii	821718	3.71103e+06
B. fargesii	726718	3.71003e+06
B. fargesii	727718	3.71003e+06
B. fargesii	730718	3.71003e+06
B. fargesii	733718	3.71003e+06
B. fargesii	746718	3.71003e+06
B. fargesii	748718	3.71003e+06
B. fargesii	751718	3.71003e+06
B. fargesii	752718	3.71003e+06
B. fargesii	753718	3.71003e+06
B. fargesii	754718	3.71003e+06
B. fargesii	766718	3.71003e+06
B. fargesii	768718	3.71003e+06
B. fargesii	769718	3.71003e+06
B. fargesii	770718	3.71003e+06
B. fargesii	773718	3.71003e+06
B. fargesii	774718	3.71003e+06
B. fargesii	820718	3.71003e+06
B. fargesii	839718	3.71003e+06
B. fargesii	842718	3.71003e+06
B. fargesii	744718	3.70903e+06
B. fargesii	745718	3.70903e+06
B. fargesii	747718	3.70903e+06
B. fargesii	748718	3.70903e+06
B. fargesii	751718	3.70903e+06
B. fargesii	752718	3.70903e+06
B. fargesii	755718	3.70903e+06
B. fargesii	767718	3.70903e+06
B. fargesii	770718	3.70903e+06
B. fargesii	773718	3.70903e+06
B. fargesii	839718	3.70903e+06
B. fargesii	841718	3.70903e+06
B. fargesii	842718	3.70903e+06
B. fargesii	746718	3.70803e+06
B. fargesii	748718	3.70803e+06
B. fargesii	749718	3.70803e+06
B. fargesii	750718	3.70803e+06
B. fargesii	751718	3.70803e+06
B. fargesii	752718	3.70803e+06
B. fargesii	754718	3.70803e+06
B. fargesii	755718	3.70803e+06
B. fargesii	768718	3.70803e+06
B. fargesii	769718	3.70803e+06
B. fargesii	770718	3.70803e+06
B. fargesii	771718	3.70803e+06
B. fargesii	772718	3.70803e+06
B. fargesii	841718	3.70803e+06
B. fargesii	842718	3.70803e+06
B. fargesii	843718	3.70803e+06
B. fargesii	750718	3.70703e+06
B. fargesii	751718	3.70703e+06
B. fargesii	752718	3.70703e+06
B. fargesii	754718	3.70703e+06
B. fargesii	756718	3.70703e+06
B. fargesii	757718	3.70703e+06
B. fargesii	767718	3.70703e+06
B. fargesii	768718	3.70703e+06
B. fargesii	770718	3.70703e+06
B. fargesii	772718	3.70703e+06
B. fargesii	840718	3.70703e+06
B. fargesii	751718	3.70603e+06
B. fargesii	752718	3.70603e+06
B. fargesii	753718	3.70603e+06
B. fargesii	754718	3.70603e+06
B. fargesii	756718	3.70603e+06
B. fargesii	770718	3.70603e+06
B. fargesii	771718	3.70603e+06
B. fargesii	839718	3.70603e+06
B. fargesii	840718	3.70603e+06
B. fargesii	752718	3.70503e+06
B. fargesii	753718	3.70503e+06
B. fargesii	755718	3.70503e+06
B. fargesii	767718	3.70503e+06
B. fargesii	771718	3.70503e+06
B. fargesii	772718	3.70503e+06
B. fargesii	819718	3.70503e+06
B. fargesii	839718	3.70503e+06
B. fargesii	840718	3.70503e+06
B. fargesii	752718	3.70403e+06
B. fargesii	753718	3.70403e+06
B. fargesii	755718	3.70403e+06
B. fargesii	756718	3.70403e+06
B. fargesii	769718	3.70403e+06
B. fargesii	828718	3.70403e+06
B. fargesii	753718	3.70303e+06
B. fargesii	839718	3.70303e+06
B. fargesii	840718	3.70203e+06
B. fargesii	822718	3.70103e+06
B. fargesii	829718	3.70103e+06
B. fargesii	830718	3.70103e+06
B. fargesii	832718	3.70103e+06
B. fargesii	821718	3.70003e+06
B. fargesii	822718	3.70003e+06
B. fargesii	835718	3.70003e+06
B. fargesii	771718	3.69903e+06
B. fargesii	828718	3.69903e+06
B. fargesii	829718	3.69903e+06
B. fargesii	835718	3.69903e+06
B. fargesii	771718	3.69803e+06
B. fargesii	829718	3.69803e+06
B. fargesii	835718	3.69803e+06
B. fargesii	826718	3.69603e+06
B. fargesii	828718	3.69603e+06
B. fargesii	831718	3.69503e+06
B. fargesii	824718	3.69403e+06
B. fargesii	831718	3.69403e+06
B. fargesii	832718	3.69403e+06
B. fargesii	550718	3.63703e+06
B. fargesii	549718	3.63603e+06
B. fargesii	550718	3.63603e+06
B. fargesii	548718	3.63403e+06
B. fargesii	493718	3.60303e+06
B. fargesii	481718	3.60103e+06
B. fargesii	482718	3.60103e+06
B. fargesii	481718	3.60003e+06
B. fargesii	473718	3.59603e+06
B. fargesii	452718	3.51503e+06
B. fargesii	296718	3.36103e+06

## Sheet: B. spanostachya
Species	x	y
B. spanostachya	227718	3.24303e+06
B. spanostachya	234718	3.22103e+06
B. spanostachya	249718	3.20903e+06
B. spanostachya	250718	3.20903e+06
B. spanostachya	229718	3.20803e+06
B. spanostachya	249718	3.20803e+06
B. spanostachya	226718	3.20703e+06
B. spanostachya	226718	3.20603e+06
B. spanostachya	227718	3.20603e+06
B. spanostachya	228718	3.20603e+06
B. spanostachya	229718	3.20603e+06
B. spanostachya	226718	3.20503e+06
B. spanostachya	250718	3.20503e+06
B. spanostachya	218718	3.20403e+06
B. spanostachya	228718	3.20403e+06
B. spanostachya	251718	3.20403e+06
B. spanostachya	251718	3.20303e+06
B. spanostachya	214718	3.20203e+06
B. spanostachya	250718	3.20203e+06
B. spanostachya	214718	3.20103e+06
B. spanostachya	233718	3.20103e+06
B. spanostachya	214718	3.20003e+06
B. spanostachya	215718	3.19903e+06
B. spanostachya	232718	3.19903e+06
B. spanostachya	251718	3.19903e+06
B. spanostachya	245718	3.19803e+06
B. spanostachya	224718	3.19703e+06
B. spanostachya	230718	3.19703e+06
B. spanostachya	231718	3.19703e+06
B. spanostachya	245718	3.19703e+06
B. spanostachya	221718	3.19503e+06
B. spanostachya	244718	3.19403e+06
B. spanostachya	244718	3.19303e+06
B. spanostachya	209718	3.19203e+06
B. spanostachya	210718	3.19203e+06
B. spanostachya	223718	3.19203e+06
B. spanostachya	224718	3.19203e+06
B. spanostachya	215718	3.19103e+06
B. spanostachya	240718	3.19103e+06
B. spanostachya	207718	3.18803e+06
B. spanostachya	241718	3.18803e+06
B. spanostachya	236718	3.18603e+06
B. spanostachya	210718	3.18403e+06
B. spanostachya	208718	3.16703e+06
B. spanostachya	197718	3.14903e+06

## Sheet: C. szechuanensis
Species	x	y
C. szechuanensis	320718	3.39703e+06
C. szechuanensis	336718	3.39603e+06
C. szechuanensis	324718	3.37803e+06
C. szechuanensis	310718	3.36203e+06
C. szechuanensis	311718	3.36203e+06
C. szechuanensis	292718	3.35803e+06
C. szechuanensis	283718	3.34703e+06
C. szechuanensis	284718	3.34603e+06
C. szechuanensis	279718	3.34303e+06
C. szechuanensis	282718	3.34303e+06
C. szechuanensis	283718	3.34303e+06
C. szechuanensis	279718	3.34003e+06
C. szechuanensis	275718	3.33903e+06
C. szechuanensis	282718	3.33903e+06
C. szechuanensis	275718	3.33803e+06
C. szechuanensis	270718	3.33403e+06
C. szechuanensis	271718	3.33403e+06
C. szechuanensis	270718	3.33203e+06
C. szechuanensis	271718	3.33003e+06
C. szechuanensis	272718	3.33003e+06
C. szechuanensis	265718	3.32703e+06
C. szechuanensis	267718	3.32503e+06
C. szechuanensis	273718	3.32103e+06
C. szechuanensis	269718	3.32003e+06
C. szechuanensis	274718	3.32003e+06
C. szechuanensis	253718	3.31803e+06
C. szechuanensis	261718	3.31803e+06
C. szechuanensis	262718	3.31803e+06
C. szechuanensis	261718	3.31703e+06
C. szechuanensis	263718	3.31703e+06
C. szechuanensis	264718	3.31703e+06
C. szechuanensis	270718	3.31703e+06
C. szechuanensis	251718	3.31603e+06
C. szechuanensis	269718	3.31603e+06
C. szechuanensis	246718	3.31503e+06
C. szechuanensis	270718	3.31503e+06
C. szechuanensis	267718	3.31403e+06
C. szechuanensis	254718	3.31303e+06
C. szechuanensis	260718	3.31303e+06
C. szechuanensis	271718	3.31303e+06
C. szechuanensis	263718	3.31203e+06
C. szechuanensis	264718	3.31103e+06
C. szechuanensis	274718	3.31103e+06
C. szechuanensis	262718	3.30903e+06
C. szechuanensis	263718	3.30903e+06
C. szechuanensis	264718	3.30903e+06
C. szechuanensis	263718	3.30803e+06
C. szechuanensis	260718	3.30603e+06
C. szechuanensis	261718	3.30603e+06
C. szechuanensis	260718	3.30503e+06
C. szechuanensis	301718	3.29603e+06
C. szechuanensis	271718	3.29503e+06
C. szechuanensis	272718	3.29503e+06
C. szechuanensis	301718	3.29503e+06
C. szechuanensis	304718	3.29203e+06
C. szechuanensis	270718	3.29103e+06
C. szechuanensis	271718	3.29103e+06
C. szechuanensis	302718	3.29103e+06
C. szechuanensis	305718	3.29103e+06
C. szechuanensis	264718	3.29003e+06
C. szechuanensis	271718	3.29003e+06
C. szechuanensis	304718	3.28903e+06
C. szechuanensis	263718	3.28803e+06
C. szechuanensis	264718	3.28803e+06
C. szechuanensis	301718	3.28803e+06
C. szechuanensis	301718	3.28603e+06
C. szechuanensis	300718	3.28503e+06
C. szechuanensis	279718	3.28403e+06
C. szechuanensis	301718	3.28403e+06
C. szechuanensis	275718	3.28303e+06
C. szechuanensis	281718	3.28303e+06
C. szechuanensis	304718	3.28303e+06
C. szechuanensis	280718	3.28203e+06
C. szechuanensis	304718	3.28203e+06
C. szechuanensis	279718	3.28103e+06
C. szechuanensis	282718	3.28103e+06
C. szechuanensis	305718	3.28103e+06
C. szechuanensis	278718	3.28003e+06
C. szechuanensis	279718	3.28003e+06
C. szechuanensis	281718	3.28003e+06
C. szechuanensis	304718	3.28003e+06
C. szechuanensis	305718	3.28003e+06
C. szechuanensis	306718	3.28003e+06
C. szechuanensis	283718	3.27903e+06
C. szechuanensis	284718	3.27903e+06
C. szechuanensis	279718	3.27803e+06
C. szechuanensis	296718	3.27703e+06
C. szechuanensis	298718	3.27703e+06
C. szechuanensis	295718	3.27603e+06
C. szechuanensis	296718	3.27603e+06
C. szechuanensis	297718	3.27603e+06
C. szechuanensis	289718	3.27503e+06
C. szechuanensis	296718	3.27503e+06
C. szechuanensis	302718	3.27503e+06
C. szechuanensis	305718	3.27503e+06
C. szechuanensis	288718	3.27403e+06
C. szechuanensis	289718	3.27403e+06
C. szechuanensis	295718	3.27403e+06
C. szechuanensis	301718	3.27403e+06
C. szechuanensis	281718	3.27303e+06
C. szechuanensis	282718	3.27303e+06
C. szechuanensis	296718	3.27303e+06
C. szechuanensis	299718	3.27303e+06
C. szechuanensis	300718	3.27303e+06
C. szechuanensis	301718	3.27303e+06
C. szechuanensis	281718	3.27203e+06
C. szechuanensis	296718	3.27203e+06
C. szechuanensis	281718	3.27103e+06
C. szechuanensis	282718	3.27103e+06
C. szechuanensis	287718	3.27103e+06
C. szechuanensis	288718	3.27103e+06
C. szechuanensis	289718	3.27103e+06
C. szechuanensis	302718	3.27103e+06
C. szechuanensis	303718	3.27103e+06
C. szechuanensis	304718	3.27103e+06
C. szechuanensis	282718	3.27003e+06
C. szechuanensis	288718	3.27003e+06
C. szechuanensis	303718	3.27003e+06
C. szechuanensis	305718	3.27003e+06
C. szechuanensis	305718	3.26903e+06
C. szechuanensis	288718	3.26803e+06
C. szechuanensis	297718	3.26803e+06
C. szechuanensis	298718	3.26803e+06
C. szechuanensis	305718	3.26803e+06
C. szechuanensis	306718	3.26803e+06
C. szechuanensis	306718	3.26703e+06
C. szechuanensis	288718	3.26603e+06
C. szechuanensis	304718	3.26603e+06
C. szechuanensis	303718	3.26503e+06
C. szechuanensis	318718	3.26503e+06
C. szechuanensis	319718	3.26503e+06
C. szechuanensis	320718	3.26503e+06
C. szechuanensis	312718	3.26403e+06
C. szechuanensis	313718	3.26403e+06
C. szechuanensis	318718	3.26303e+06
C. szechuanensis	321718	3.26303e+06
C. szechuanensis	322718	3.26103e+06
C. szechuanensis	323718	3.26103e+06
C. szechuanensis	322718	3.26003e+06
C. szechuanensis	326718	3.25703e+06
C. szechuanensis	326718	3.25603e+06
C. szechuanensis	353718	3.25603e+06
C. szechuanensis	324718	3.25303e+06
C. szechuanensis	324718	3.25203e+06
C. szechuanensis	325718	3.25203e+06
C. szechuanensis	311718	3.22903e+06
C. szechuanensis	310718	3.22703e+06
C. szechuanensis	311718	3.22703e+06
C. szechuanensis	313718	3.22603e+06
C. szechuanensis	306718	3.22203e+06
C. szechuanensis	311718	3.22203e+06
C. szechuanensis	306718	3.22103e+06
C. szechuanensis	307718	3.22103e+06
C. szechuanensis	353718	3.21603e+06
C. szechuanensis	352718	3.21503e+06
C. szechuanensis	353718	3.21503e+06
C. szechuanensis	345718	3.21403e+06
C. szechuanensis	351718	3.21403e+06
C. szechuanensis	353718	3.21403e+06
C. szechuanensis	339718	3.21303e+06
C. szechuanensis	347718	3.21303e+06
C. szechuanensis	348718	3.21303e+06
C. szechuanensis	348718	3.21203e+06
C. szechuanensis	348718	3.21103e+06
C. szechuanensis	342718	3.21003e+06
C. szechuanensis	342718	3.20903e+06
C. szechuanensis	344718	3.20903e+06
C. szechuanensis	342718	3.20803e+06
C. szechuanensis	343718	3.20803e+06
C. szechuanensis	343718	3.20003e+06
C. szechuanensis	344718	3.19703e+06
C. szechuanensis	332718	3.19103e+06
C. szechuanensis	334718	3.18803e+06
C. szechuanensis	336718	3.18403e+06
C. szechuanensis	337718	3.18403e+06
C. szechuanensis	315718	3.17803e+06
C. szechuanensis	343718	3.17603e+06
C. szechuanensis	340718	3.17503e+06
C. szechuanensis	340718	3.17103e+06
C. szechuanensis	339718	3.17003e+06
C. szechuanensis	337718	3.16303e+06
C. szechuanensis	338718	3.16303e+06
C. szechuanensis	334718	3.16203e+06
C. szechuanensis	340718	3.16203e+06
C. szechuanensis	353718	3.16003e+06
C. szechuanensis	351718	3.15703e+06
C. szechuanensis	344718	3.15603e+06
C. szechuanensis	337718	3.15503e+06
C. szechuanensis	343718	3.15503e+06
C. szechuanensis	357718	3.15503e+06
C. szechuanensis	335718	3.15403e+06
C. szechuanensis	337718	3.15403e+06
C. szechuanensis	341718	3.15403e+06
C. szechuanensis	334718	3.15303e+06
C. szechuanensis	336718	3.15303e+06
C. szechuanensis	337718	3.15303e+06
C. szechuanensis	341718	3.15303e+06
C. szechuanensis	335718	3.15203e+06
C. szechuanensis	339718	3.15203e+06
C. szechuanensis	340718	3.15203e+06
C. szechuanensis	341718	3.15203e+06
C. szechuanensis	342718	3.15203e+06
C. szechuanensis	343718	3.15203e+06
C. szechuanensis	350718	3.15203e+06
C. szechuanensis	367718	3.15203e+06
C. szechuanensis	339718	3.15103e+06
C. szechuanensis	340718	3.15103e+06
C. szechuanensis	352718	3.15103e+06
C. szechuanensis	340718	3.15003e+06
C. szechuanensis	342718	3.15003e+06
C. szechuanensis	343718	3.15003e+06
C. szechuanensis	339718	3.14903e+06
C. szechuanensis	342718	3.14903e+06
C. szechuanensis	343718	3.14903e+06
C. szechuanensis	361718	3.14903e+06
C. szechuanensis	369718	3.14903e+06
C. szechuanensis	370718	3.14903e+06
C. szechuanensis	371718	3.14903e+06
C. szechuanensis	378718	3.14903e+06
C. szechuanensis	379718	3.14903e+06
C. szechuanensis	333718	3.14803e+06
C. szechuanensis	341718	3.14803e+06
C. szechuanensis	370718	3.14803e+06
C. szechuanensis	375718	3.14803e+06
C. szechuanensis	333718	3.14703e+06
C. szechuanensis	334718	3.14703e+06
C. szechuanensis	340718	3.14703e+06
C. szechuanensis	341718	3.14703e+06
C. szechuanensis	346718	3.14703e+06
C. szechuanensis	347718	3.14703e+06
C. szechuanensis	358718	3.14603e+06
C. szechuanensis	346718	3.14503e+06
C. szechuanensis	359718	3.14503e+06
C. szechuanensis	370718	3.14503e+06
C. szechuanensis	345718	3.14403e+06
C. szechuanensis	346718	3.14403e+06
C. szechuanensis	370718	3.14403e+06
C. szechuanensis	373718	3.14403e+06
C. szechuanensis	355718	3.13903e+06
C. szechuanensis	353718	3.13703e+06

## Sheet: F. denudata
Species	x	y
F. denudata	448718	3.75603e+06
F. denudata	380718	3.74903e+06
F. denudata	381718	3.74903e+06
F. denudata	387718	3.71903e+06
F. denudata	388718	3.71903e+06
F. denudata	404718	3.71903e+06
F. denudata	365718	3.71803e+06
F. denudata	388718	3.71803e+06
F. denudata	384718	3.71703e+06
F. denudata	391718	3.71703e+06
F. denudata	392718	3.71703e+06
F. denudata	372718	3.71603e+06
F. denudata	384718	3.71603e+06
F. denudata	424718	3.71503e+06
F. denudata	375718	3.71403e+06
F. denudata	377718	3.71403e+06
F. denudata	427718	3.71303e+06
F. denudata	428718	3.71303e+06
F. denudata	365718	3.71203e+06
F. denudata	423718	3.71203e+06
F. denudata	380718	3.71103e+06
F. denudata	377718	3.71003e+06
F. denudata	378718	3.71003e+06
F. denudata	378718	3.70903e+06
F. denudata	385718	3.70703e+06
F. denudata	386718	3.70703e+06
F. denudata	387718	3.70703e+06
F. denudata	374718	3.70603e+06
F. denudata	424718	3.70603e+06
F. denudata	432718	3.70603e+06
F. denudata	376718	3.70503e+06
F. denudata	425718	3.70503e+06
F. denudata	425718	3.70403e+06
F. denudata	430718	3.70303e+06
F. denudata	415718	3.70103e+06
F. denudata	433718	3.70003e+06
F. denudata	375718	3.69903e+06
F. denudata	429718	3.69903e+06
F. denudata	431718	3.69903e+06
F. denudata	434718	3.69803e+06
F. denudata	435718	3.69803e+06
F. denudata	376718	3.69503e+06
F. denudata	398718	3.69503e+06
F. denudata	400718	3.69503e+06
F. denudata	446718	3.69403e+06
F. denudata	447718	3.69203e+06
F. denudata	425718	3.69103e+06
F. denudata	431718	3.69103e+06
F. denudata	444718	3.69003e+06
F. denudata	444718	3.68903e+06
F. denudata	436718	3.68603e+06
F. denudata	414718	3.68303e+06
F. denudata	452718	3.68303e+06
F. denudata	390718	3.68203e+06
F. denudata	419718	3.68203e+06
F. denudata	390718	3.68103e+06
F. denudata	391718	3.68003e+06
F. denudata	412718	3.68003e+06
F. denudata	420718	3.68003e+06
F. denudata	421718	3.68003e+06
F. denudata	412718	3.67903e+06
F. denudata	413718	3.67903e+06
F. denudata	416718	3.67903e+06
F. denudata	418718	3.67703e+06
F. denudata	419718	3.67703e+06
F. denudata	395718	3.67503e+06
F. denudata	405718	3.67503e+06
F. denudata	418718	3.67503e+06
F. denudata	392718	3.67403e+06
F. denudata	382718	3.67303e+06
F. denudata	383718	3.67303e+06
F. denudata	393718	3.67303e+06
F. denudata	392718	3.67203e+06
F. denudata	393718	3.67203e+06
F. denudata	412718	3.67203e+06
F. denudata	413718	3.67103e+06
F. denudata	394718	3.66903e+06
F. denudata	412718	3.66903e+06
F. denudata	393718	3.66803e+06
F. denudata	394718	3.66803e+06
F. denudata	394718	3.66703e+06
F. denudata	412718	3.66703e+06
F. denudata	414718	3.66703e+06
F. denudata	415718	3.66603e+06
F. denudata	401718	3.66503e+06
F. denudata	393718	3.66403e+06
F. denudata	414718	3.66303e+06
F. denudata	415718	3.66303e+06
F. denudata	419718	3.66303e+06
F. denudata	393718	3.66203e+06
F. denudata	410718	3.66203e+06
F. denudata	411718	3.66103e+06
F. denudata	392718	3.66003e+06
F. denudata	393718	3.66003e+06
F. denudata	411718	3.66003e+06
F. denudata	392718	3.65903e+06
F. denudata	393718	3.65903e+06
F. denudata	394718	3.65903e+06
F. denudata	411718	3.65903e+06
F. denudata	420718	3.65903e+06
F. denudata	399718	3.65803e+06
F. denudata	408718	3.65803e+06
F. denudata	412718	3.65803e+06
F. denudata	409718	3.65703e+06
F. denudata	425718	3.65703e+06
F. denudata	433718	3.65703e+06
F. denudata	434718	3.65703e+06
F. denudata	435718	3.65703e+06
F. denudata	419718	3.65603e+06
F. denudata	434718	3.65503e+06
F. denudata	411718	3.65403e+06
F. denudata	412718	3.65403e+06
F. denudata	415718	3.65403e+06
F. denudata	416718	3.65403e+06
F. denudata	436718	3.65403e+06
F. denudata	422718	3.65303e+06
F. denudata	434718	3.65303e+06
F. denudata	435718	3.65303e+06
F. denudata	436718	3.65303e+06
F. denudata	437718	3.65303e+06
F. denudata	437718	3.65203e+06
F. denudata	441718	3.65203e+06
F. denudata	442718	3.65203e+06
F. denudata	401718	3.65103e+06
F. denudata	421718	3.65103e+06
F. denudata	432718	3.65103e+06
F. denudata	437718	3.65003e+06
F. denudata	440718	3.65003e+06
F. denudata	478718	3.65003e+06
F. denudata	425718	3.64903e+06
F. denudata	428718	3.64903e+06
F. denudata	431718	3.64903e+06
F. denudata	432718	3.64903e+06
F. denudata	437718	3.64903e+06
F. denudata	439718	3.64903e+06
F. denudata	441718	3.64903e+06
F. denudata	442718	3.64903e+06
F. denudata	481718	3.64903e+06
F. denudata	482718	3.64903e+06
F. denudata	433718	3.64803e+06
F. denudata	434718	3.64803e+06
F. denudata	436718	3.64803e+06
F. denudata	437718	3.64803e+06
F. denudata	440718	3.64803e+06
F. denudata	425718	3.64703e+06
F. denudata	436718	3.64703e+06
F. denudata	438718	3.64703e+06
F. denudata	439718	3.64703e+06
F. denudata	424718	3.64603e+06
F. denudata	425718	3.64603e+06
F. denudata	427718	3.64603e+06
F. denudata	428718	3.64603e+06
F. denudata	429718	3.64603e+06
F. denudata	430718	3.64603e+06
F. denudata	433718	3.64603e+06
F. denudata	514718	3.64603e+06
F. denudata	424718	3.64503e+06
F. denudata	434718	3.64503e+06
F. denudata	436718	3.64503e+06
F. denudata	434718	3.64403e+06
F. denudata	444718	3.64403e+06
F. denudata	427718	3.64303e+06
F. denudata	428718	3.64303e+06
F. denudata	431718	3.64303e+06
F. denudata	434718	3.64303e+06
F. denudata	438718	3.64303e+06
F. denudata	442718	3.64303e+06
F. denudata	444718	3.64303e+06
F. denudata	512718	3.64303e+06
F. denudata	537718	3.64303e+06
F. denudata	429718	3.64203e+06
F. denudata	434718	3.64203e+06
F. denudata	435718	3.64203e+06
F. denudata	441718	3.64203e+06
F. denudata	515718	3.64203e+06
F. denudata	428718	3.64103e+06
F. denudata	438718	3.64103e+06
F. denudata	515718	3.64103e+06
F. denudata	420718	3.64003e+06
F. denudata	424718	3.64003e+06
F. denudata	426718	3.64003e+06
F. denudata	429718	3.64003e+06
F. denudata	438718	3.64003e+06
F. denudata	420718	3.63903e+06
F. denudata	423718	3.63903e+06
F. denudata	424718	3.63903e+06
F. denudata	434718	3.63903e+06
F. denudata	435718	3.63903e+06
F. denudata	441718	3.63903e+06
F. denudata	447718	3.63903e+06
F. denudata	428718	3.63803e+06
F. denudata	423718	3.63703e+06
F. denudata	424718	3.63703e+06
F. denudata	428718	3.63703e+06
F. denudata	438718	3.63703e+06
F. denudata	445718	3.63703e+06
F. denudata	452718	3.63703e+06
F. denudata	453718	3.63703e+06
F. denudata	420718	3.63603e+06
F. denudata	421718	3.63603e+06
F. denudata	422718	3.63603e+06
F. denudata	434718	3.63603e+06
F. denudata	435718	3.63603e+06
F. denudata	437718	3.63603e+06
F. denudata	438718	3.63603e+06
F. denudata	440718	3.63603e+06
F. denudata	442718	3.63603e+06
F. denudata	445718	3.63603e+06
F. denudata	449718	3.63603e+06
F. denudata	452718	3.63603e+06
F. denudata	439718	3.63503e+06
F. denudata	442718	3.63503e+06
F. denudata	446718	3.63503e+06
F. denudata	449718	3.63503e+06
F. denudata	455718	3.63503e+06
F. denudata	422718	3.63403e+06
F. denudata	423718	3.63403e+06
F. denudata	428718	3.63403e+06
F. denudata	435718	3.63403e+06
F. denudata	437718	3.63403e+06
F. denudata	440718	3.63403e+06
F. denudata	447718	3.63403e+06
F. denudata	448718	3.63403e+06
F. denudata	449718	3.63403e+06
F. denudata	451718	3.63403e+06
F. denudata	455718	3.63403e+06
F. denudata	419718	3.63303e+06
F. denudata	420718	3.63303e+06
F. denudata	427718	3.63303e+06
F. denudata	428718	3.63303e+06
F. denudata	434718	3.63303e+06
F. denudata	441718	3.63303e+06
F. denudata	448718	3.63303e+06
F. denudata	449718	3.63303e+06
F. denudata	452718	3.63303e+06
F. denudata	459718	3.63303e+06
F. denudata	519718	3.63303e+06
F. denudata	430718	3.63203e+06
F. denudata	434718	3.63203e+06
F. denudata	446718	3.63203e+06
F. denudata	449718	3.63203e+06
F. denudata	467718	3.63203e+06
F. denudata	420718	3.63103e+06
F. denudata	424718	3.63103e+06
F. denudata	425718	3.63103e+06
F. denudata	438718	3.63103e+06
F. denudata	449718	3.63103e+06
F. denudata	426718	3.63003e+06
F. denudata	427718	3.63003e+06
F. denudata	428718	3.63003e+06
F. denudata	446718	3.63003e+06
F. denudata	447718	3.63003e+06
F. denudata	458718	3.63003e+06
F. denudata	435718	3.62903e+06
F. denudata	445718	3.62903e+06
F. denudata	446718	3.62903e+06
F. denudata	454718	3.62903e+06
F. denudata	459718	3.62903e+06
F. denudata	421718	3.62803e+06
F. denudata	422718	3.62803e+06
F. denudata	432718	3.62803e+06
F. denudata	438718	3.62803e+06
F. denudata	439718	3.62803e+06
F. denudata	463718	3.62803e+06
F. denudata	464718	3.62803e+06
F. denudata	467718	3.62803e+06
F. denudata	468718	3.62803e+06
F. denudata	470718	3.62803e+06
F. denudata	449718	3.62703e+06
F. denudata	450718	3.62703e+06
F. denudata	451718	3.62703e+06
F. denudata	463718	3.62703e+06
F. denudata	465718	3.62703e+06
F. denudata	423718	3.62603e+06
F. denudata	424718	3.62603e+06
F. denudata	436718	3.62603e+06
F. denudata	437718	3.62603e+06
F. denudata	449718	3.62603e+06
F. denudata	450718	3.62603e+06
F. denudata	424718	3.62503e+06
F. denudata	436718	3.62503e+06
F. denudata	443718	3.62503e+06
F. denudata	454718	3.62503e+06
F. denudata	457718	3.62503e+06
F. denudata	458718	3.62503e+06
F. denudata	460718	3.62503e+06
F. denudata	463718	3.62503e+06
F. denudata	473718	3.62503e+06
F. denudata	422718	3.62403e+06
F. denudata	428718	3.62403e+06
F. denudata	429718	3.62403e+06
F. denudata	446718	3.62403e+06
F. denudata	454718	3.62403e+06
F. denudata	457718	3.62403e+06
F. denudata	460718	3.62403e+06
F. denudata	462718	3.62403e+06
F. denudata	463718	3.62403e+06
F. denudata	466718	3.62403e+06
F. denudata	470718	3.62403e+06
F. denudata	421718	3.62303e+06
F. denudata	425718	3.62303e+06
F. denudata	440718	3.62303e+06
F. denudata	441718	3.62303e+06
F. denudata	445718	3.62303e+06
F. denudata	446718	3.62303e+06
F. denudata	456718	3.62303e+06
F. denudata	461718	3.62303e+06
F. denudata	463718	3.62303e+06
F. denudata	465718	3.62303e+06
F. denudata	471718	3.62303e+06
F. denudata	474718	3.62303e+06
F. denudata	475718	3.62303e+06
F. denudata	429718	3.62203e+06
F. denudata	431718	3.62203e+06
F. denudata	434718	3.62203e+06
F. denudata	446718	3.62203e+06
F. denudata	456718	3.62203e+06
F. denudata	465718	3.62203e+06
F. denudata	425718	3.62103e+06
F. denudata	426718	3.62103e+06
F. denudata	429718	3.62103e+06
F. denudata	430718	3.62103e+06
F. denudata	434718	3.62103e+06
F. denudata	444718	3.62103e+06
F. denudata	446718	3.62103e+06
F. denudata	461718	3.62103e+06
F. denudata	471718	3.62103e+06
F. denudata	431718	3.62003e+06
F. denudata	432718	3.62003e+06
F. denudata	433718	3.62003e+06
F. denudata	434718	3.62003e+06
F. denudata	441718	3.62003e+06
F. denudata	448718	3.62003e+06
F. denudata	461718	3.62003e+06
F. denudata	465718	3.62003e+06
F. denudata	466718	3.62003e+06
F. denudata	431718	3.61903e+06
F. denudata	437718	3.61903e+06
F. denudata	438718	3.61903e+06
F. denudata	455718	3.61903e+06
F. denudata	462718	3.61903e+06
F. denudata	463718	3.61903e+06
F. denudata	473718	3.61903e+06
F. denudata	441718	3.61803e+06
F. denudata	450718	3.61803e+06
F. denudata	456718	3.61803e+06
F. denudata	464718	3.61803e+06
F. denudata	423718	3.61703e+06
F. denudata	441718	3.61703e+06
F. denudata	471718	3.61703e+06
F. denudata	479718	3.61703e+06
F. denudata	461718	3.61603e+06
F. denudata	466718	3.61603e+06
F. denudata	467718	3.61603e+06
F. denudata	461718	3.61503e+06
F. denudata	429718	3.61403e+06
F. denudata	473718	3.61403e+06
F. denudata	480718	3.61403e+06
F. denudata	473718	3.61303e+06
F. denudata	475718	3.61303e+06
F. denudata	460718	3.61203e+06
F. denudata	462718	3.61203e+06
F. denudata	463718	3.61203e+06
F. denudata	476718	3.61203e+06
F. denudata	477718	3.61203e+06
F. denudata	500718	3.61203e+06
F. denudata	501718	3.61203e+06
F. denudata	512718	3.61203e+06
F. denudata	423718	3.61103e+06
F. denudata	428718	3.61103e+06
F. denudata	434718	3.61103e+06
F. denudata	435718	3.61103e+06
F. denudata	437718	3.61103e+06
F. denudata	466718	3.61103e+06
F. denudata	477718	3.61103e+06
F. denudata	481718	3.61103e+06
F. denudata	482718	3.61103e+06
F. denudata	485718	3.61103e+06
F. denudata	486718	3.61103e+06
F. denudata	495718	3.61103e+06
F. denudata	424718	3.61003e+06
F. denudata	428718	3.61003e+06
F. denudata	430718	3.61003e+06
F. denudata	433718	3.61003e+06
F. denudata	436718	3.61003e+06
F. denudata	437718	3.61003e+06
F. denudata	467718	3.61003e+06
F. denudata	475718	3.61003e+06
F. denudata	477718	3.61003e+06
F. denudata	495718	3.61003e+06
F. denudata	429718	3.60903e+06
F. denudata	440718	3.60903e+06
F. denudata	466718	3.60903e+06
F. denudata	475718	3.60903e+06
F. denudata	480718	3.60903e+06
F. denudata	488718	3.60903e+06
F. denudata	425718	3.60803e+06
F. denudata	432718	3.60803e+06
F. denudata	439718	3.60803e+06
F. denudata	440718	3.60803e+06
F. denudata	466718	3.60803e+06
F. denudata	406718	3.60703e+06
F. denudata	409718	3.60703e+06
F. denudata	446718	3.60703e+06
F. denudata	407718	3.60603e+06
F. denudata	408718	3.60603e+06
F. denudata	409718	3.60603e+06
F. denudata	452718	3.60603e+06
F. denudata	400718	3.60503e+06
F. denudata	428718	3.60503e+06
F. denudata	432718	3.60503e+06
F. denudata	428718	3.60403e+06
F. denudata	431718	3.60403e+06
F. denudata	460718	3.60403e+06
F. denudata	427718	3.60303e+06
F. denudata	435718	3.60303e+06
F. denudata	464718	3.60303e+06
F. denudata	435718	3.60203e+06
F. denudata	436718	3.60203e+06
F. denudata	438718	3.60203e+06
F. denudata	404718	3.60103e+06
F. denudata	435718	3.60103e+06
F. denudata	438718	3.60103e+06
F. denudata	441718	3.60103e+06
F. denudata	464718	3.60103e+06
F. denudata	396718	3.60003e+06
F. denudata	407718	3.60003e+06
F. denudata	434718	3.60003e+06
F. denudata	438718	3.60003e+06
F. denudata	461718	3.60003e+06
F. denudata	465718	3.60003e+06
F. denudata	468718	3.60003e+06
F. denudata	396718	3.59903e+06
F. denudata	401718	3.59903e+06
F. denudata	403718	3.59903e+06
F. denudata	409718	3.59903e+06
F. denudata	446718	3.59903e+06
F. denudata	464718	3.59903e+06
F. denudata	467718	3.59903e+06
F. denudata	468718	3.59903e+06
F. denudata	469718	3.59903e+06
F. denudata	474718	3.59903e+06
F. denudata	403718	3.59803e+06
F. denudata	404718	3.59803e+06
F. denudata	432718	3.59803e+06
F. denudata	464718	3.59803e+06
F. denudata	474718	3.59803e+06
F. denudata	450718	3.59603e+06
F. denudata	451718	3.59603e+06
F. denudata	420718	3.59503e+06
F. denudata	420718	3.59403e+06
F. denudata	459718	3.59403e+06
F. denudata	420718	3.59303e+06
F. denudata	465718	3.59303e+06
F. denudata	472718	3.59303e+06
F. denudata	407718	3.59203e+06
F. denudata	408718	3.59203e+06
F. denudata	470718	3.59203e+06
F. denudata	471718	3.59203e+06
F. denudata	408718	3.59103e+06
F. denudata	439718	3.59103e+06
F. denudata	467718	3.59103e+06
F. denudata	417718	3.58903e+06
F. denudata	464718	3.58903e+06
F. denudata	482718	3.58803e+06
F. denudata	412718	3.58703e+06
F. denudata	413718	3.58603e+06
F. denudata	412718	3.58503e+06
F. denudata	413718	3.58503e+06
F. denudata	412718	3.58403e+06
F. denudata	401718	3.58303e+06
F. denudata	394718	3.58203e+06
F. denudata	395718	3.58203e+06
F. denudata	401718	3.58203e+06
F. denudata	408718	3.58203e+06
F. denudata	416718	3.58203e+06
F. denudata	417718	3.58203e+06
F. denudata	394718	3.58103e+06
F. denudata	395718	3.58103e+06
F. denudata	408718	3.58103e+06
F. denudata	396718	3.58003e+06
F. denudata	421718	3.58003e+06
F. denudata	393718	3.57903e+06
F. denudata	395718	3.57903e+06
F. denudata	422718	3.57903e+06
F. denudata	423718	3.57903e+06
F. denudata	393718	3.57803e+06
F. denudata	395718	3.57803e+06
F. denudata	404718	3.57803e+06
F. denudata	419718	3.57803e+06
F. denudata	389718	3.57703e+06
F. denudata	390718	3.57703e+06
F. denudata	395718	3.57703e+06
F. denudata	419718	3.57703e+06
F. denudata	424718	3.57703e+06
F. denudata	428718	3.57703e+06
F. denudata	443718	3.57703e+06
F. denudata	445718	3.57703e+06
F. denudata	446718	3.57703e+06
F. denudata	420718	3.57603e+06
F. denudata	427718	3.57603e+06
F. denudata	428718	3.57603e+06
F. denudata	443718	3.57603e+06
F. denudata	444718	3.57603e+06
F. denudata	445718	3.57603e+06
F. denudata	452718	3.57603e+06
F. denudata	399718	3.57503e+06
F. denudata	420718	3.57503e+06
F. denudata	430718	3.57503e+06
F. denudata	441718	3.57503e+06
F. denudata	444718	3.57503e+06
F. denudata	399718	3.57403e+06
F. denudata	418718	3.57403e+06
F. denudata	419718	3.57403e+06
F. denudata	430718	3.57403e+06
F. denudata	396718	3.57303e+06
F. denudata	410718	3.57303e+06
F. denudata	419718	3.57303e+06
F. denudata	420718	3.57303e+06
F. denudata	421718	3.57303e+06
F. denudata	396718	3.57203e+06
F. denudata	397718	3.57203e+06
F. denudata	398718	3.57203e+06
F. denudata	399718	3.57203e+06
F. denudata	410718	3.57203e+06
F. denudata	419718	3.57203e+06
F. denudata	420718	3.57203e+06
F. denudata	421718	3.57203e+06
F. denudata	416718	3.57003e+06
F. denudata	404718	3.56903e+06
F. denudata	425718	3.56903e+06
F. denudata	438718	3.56903e+06
F. denudata	439718	3.56703e+06
F. denudata	428718	3.56603e+06
F. denudata	439718	3.56603e+06
F. denudata	409718	3.56503e+06
F. denudata	411718	3.56503e+06
F. denudata	428718	3.56503e+06
F. denudata	432718	3.56403e+06
F. denudata	394718	3.56303e+06
F. denudata	445718	3.55903e+06
F. denudata	411718	3.55803e+06
F. denudata	426718	3.55803e+06
F. denudata	428718	3.55803e+06
F. denudata	404718	3.55703e+06
F. denudata	405718	3.55703e+06
F. denudata	411718	3.55703e+06
F. denudata	405718	3.55603e+06
F. denudata	415718	3.55603e+06
F. denudata	436718	3.55503e+06
F. denudata	413718	3.55403e+06
F. denudata	436718	3.55403e+06
F. denudata	437718	3.55203e+06
F. denudata	412718	3.55103e+06
F. denudata	413718	3.55103e+06
F. denudata	437718	3.55103e+06
F. denudata	441718	3.54903e+06
F. denudata	439718	3.54703e+06
F. denudata	410718	3.53703e+06
F. denudata	404718	3.53603e+06
F. denudata	386718	3.53403e+06
F. denudata	386718	3.53303e+06
F. denudata	397718	3.53303e+06
F. denudata	396718	3.53203e+06
F. denudata	386718	3.53103e+06
F. denudata	387718	3.53103e+06
F. denudata	397718	3.53103e+06
F. denudata	398718	3.53103e+06
F. denudata	383718	3.53003e+06
F. denudata	383718	3.52903e+06
F. denudata	392718	3.52803e+06
F. denudata	387718	3.52703e+06
F. denudata	392718	3.52503e+06
F. denudata	401718	3.52503e+06
F. denudata	395718	3.52403e+06
F. denudata	396718	3.52203e+06
F. denudata	383718	3.52003e+06
F. denudata	400718	3.51603e+06
F. denudata	431718	3.51603e+06
F. denudata	434718	3.51603e+06
F. denudata	396718	3.51503e+06
F. denudata	397718	3.51503e+06
F. denudata	430718	3.51503e+06
F. denudata	406718	3.50903e+06
F. denudata	398718	3.49803e+06
F. denudata	399718	3.49803e+06
F. denudata	398718	3.49703e+06
F. denudata	399718	3.49703e+06

## Sheet: F. dracocephala
Species	x	y
F. dracocephala	766718	3.74703e+06
F. dracocephala	765718	3.74603e+06
F. dracocephala	767718	3.74603e+06
F. dracocephala	768718	3.74603e+06
F. dracocephala	769718	3.74603e+06
F. dracocephala	767718	3.74503e+06
F. dracocephala	768718	3.74503e+06
F. dracocephala	771718	3.74503e+06
F. dracocephala	769718	3.74403e+06
F. dracocephala	770718	3.74403e+06
F. dracocephala	818718	3.74403e+06
F. dracocephala	819718	3.74403e+06
F. dracocephala	763718	3.74303e+06
F. dracocephala	764718	3.74303e+06
F. dracocephala	765718	3.74303e+06
F. dracocephala	763718	3.74203e+06
F. dracocephala	766718	3.74203e+06
F. dracocephala	767718	3.74203e+06
F. dracocephala	816718	3.74203e+06
F. dracocephala	817718	3.74203e+06
F. dracocephala	816718	3.74103e+06
F. dracocephala	817718	3.74103e+06
F. dracocephala	769718	3.74003e+06
F. dracocephala	770718	3.74003e+06
F. dracocephala	773718	3.74003e+06
F. dracocephala	773718	3.73903e+06
F. dracocephala	769718	3.73803e+06
F. dracocephala	815718	3.73803e+06
F. dracocephala	767718	3.73703e+06
F. dracocephala	768718	3.73703e+06
F. dracocephala	771718	3.73703e+06
F. dracocephala	772718	3.73703e+06
F. dracocephala	773718	3.73703e+06
F. dracocephala	818718	3.73703e+06
F. dracocephala	766718	3.73603e+06
F. dracocephala	767718	3.73603e+06
F. dracocephala	768718	3.73603e+06
F. dracocephala	771718	3.73603e+06
F. dracocephala	772718	3.73603e+06
F. dracocephala	773718	3.73603e+06
F. dracocephala	817718	3.73603e+06
F. dracocephala	818718	3.73603e+06
F. dracocephala	764718	3.73503e+06
F. dracocephala	767718	3.73503e+06
F. dracocephala	771718	3.73503e+06
F. dracocephala	775718	3.73503e+06
F. dracocephala	818718	3.73503e+06
F. dracocephala	771718	3.73403e+06
F. dracocephala	772718	3.73403e+06
F. dracocephala	817718	3.73403e+06
F. dracocephala	818718	3.73403e+06
F. dracocephala	639718	3.73303e+06
F. dracocephala	747718	3.73303e+06
F. dracocephala	773718	3.73303e+06
F. dracocephala	774718	3.73303e+06
F. dracocephala	776718	3.73303e+06
F. dracocephala	777718	3.73303e+06
F. dracocephala	812718	3.73303e+06
F. dracocephala	813718	3.73303e+06
F. dracocephala	814718	3.73303e+06
F. dracocephala	815718	3.73303e+06
F. dracocephala	747718	3.73203e+06
F. dracocephala	748718	3.73203e+06
F. dracocephala	769718	3.73203e+06
F. dracocephala	770718	3.73203e+06
F. dracocephala	771718	3.73203e+06
F. dracocephala	772718	3.73203e+06
F. dracocephala	773718	3.73203e+06
F. dracocephala	776718	3.73203e+06
F. dracocephala	814718	3.73203e+06
F. dracocephala	815718	3.73203e+06
F. dracocephala	817718	3.73203e+06
F. dracocephala	818718	3.73203e+06
F. dracocephala	747718	3.73103e+06
F. dracocephala	748718	3.73103e+06
F. dracocephala	765718	3.73103e+06
F. dracocephala	767718	3.73103e+06
F. dracocephala	769718	3.73103e+06
F. dracocephala	773718	3.73103e+06
F. dracocephala	811718	3.73103e+06
F. dracocephala	812718	3.73103e+06
F. dracocephala	813718	3.73103e+06
F. dracocephala	818718	3.73103e+06
F. dracocephala	710718	3.73003e+06
F. dracocephala	711718	3.73003e+06
F. dracocephala	767718	3.73003e+06
F. dracocephala	768718	3.73003e+06
F. dracocephala	773718	3.73003e+06
F. dracocephala	813718	3.73003e+06
F. dracocephala	814718	3.73003e+06
F. dracocephala	816718	3.73003e+06
F. dracocephala	817718	3.73003e+06
F. dracocephala	818718	3.73003e+06
F. dracocephala	710718	3.72903e+06
F. dracocephala	712718	3.72903e+06
F. dracocephala	747718	3.72903e+06
F. dracocephala	769718	3.72903e+06
F. dracocephala	773718	3.72903e+06
F. dracocephala	815718	3.72903e+06
F. dracocephala	816718	3.72903e+06
F. dracocephala	818718	3.72903e+06
F. dracocephala	715718	3.72803e+06
F. dracocephala	747718	3.72803e+06
F. dracocephala	769718	3.72803e+06
F. dracocephala	770718	3.72803e+06
F. dracocephala	811718	3.72803e+06
F. dracocephala	814718	3.72803e+06
F. dracocephala	815718	3.72803e+06
F. dracocephala	825718	3.72803e+06
F. dracocephala	706718	3.72703e+06
F. dracocephala	710718	3.72703e+06
F. dracocephala	774718	3.72703e+06
F. dracocephala	811718	3.72703e+06
F. dracocephala	815718	3.72703e+06
F. dracocephala	818718	3.72703e+06
F. dracocephala	825718	3.72703e+06
F. dracocephala	703718	3.72603e+06
F. dracocephala	704718	3.72603e+06
F. dracocephala	705718	3.72603e+06
F. dracocephala	706718	3.72603e+06
F. dracocephala	710718	3.72603e+06
F. dracocephala	727718	3.72603e+06
F. dracocephala	729718	3.72603e+06
F. dracocephala	816718	3.72603e+06
F. dracocephala	819718	3.72603e+06
F. dracocephala	825718	3.72603e+06
F. dracocephala	727718	3.72503e+06
F. dracocephala	812718	3.72503e+06
F. dracocephala	705718	3.72403e+06
F. dracocephala	706718	3.72403e+06
F. dracocephala	727718	3.72403e+06
F. dracocephala	728718	3.72403e+06
F. dracocephala	747718	3.72403e+06
F. dracocephala	773718	3.72403e+06
F. dracocephala	706718	3.72303e+06
F. dracocephala	707718	3.72303e+06
F. dracocephala	821718	3.72303e+06
F. dracocephala	827718	3.72303e+06
F. dracocephala	829718	3.72303e+06
F. dracocephala	703718	3.72203e+06
F. dracocephala	726718	3.72203e+06
F. dracocephala	729718	3.72203e+06
F. dracocephala	818718	3.72203e+06
F. dracocephala	702718	3.72103e+06
F. dracocephala	818718	3.72103e+06
F. dracocephala	819718	3.72103e+06
F. dracocephala	774718	3.72003e+06
F. dracocephala	819718	3.72003e+06
F. dracocephala	822718	3.72003e+06
F. dracocephala	825718	3.72003e+06
F. dracocephala	769718	3.71903e+06
F. dracocephala	774718	3.71903e+06
F. dracocephala	814718	3.71903e+06
F. dracocephala	815718	3.71903e+06
F. dracocephala	816718	3.71903e+06
F. dracocephala	821718	3.71903e+06
F. dracocephala	758718	3.71803e+06
F. dracocephala	768718	3.71803e+06
F. dracocephala	769718	3.71803e+06
F. dracocephala	815718	3.71803e+06
F. dracocephala	817718	3.71803e+06
F. dracocephala	818718	3.71803e+06
F. dracocephala	830718	3.71803e+06
F. dracocephala	770718	3.71703e+06
F. dracocephala	771718	3.71703e+06
F. dracocephala	814718	3.71703e+06
F. dracocephala	815718	3.71703e+06
F. dracocephala	817718	3.71703e+06
F. dracocephala	818718	3.71703e+06
F. dracocephala	819718	3.71703e+06
F. dracocephala	821718	3.71703e+06
F. dracocephala	823718	3.71703e+06
F. dracocephala	829718	3.71703e+06
F. dracocephala	713718	3.71603e+06
F. dracocephala	770718	3.71603e+06
F. dracocephala	771718	3.71603e+06
F. dracocephala	814718	3.71603e+06
F. dracocephala	817718	3.71603e+06
F. dracocephala	818718	3.71603e+06
F. dracocephala	819718	3.71603e+06
F. dracocephala	820718	3.71603e+06
F. dracocephala	822718	3.71603e+06
F. dracocephala	815718	3.71503e+06
F. dracocephala	821718	3.71503e+06
F. dracocephala	822718	3.71503e+06
F. dracocephala	824718	3.71503e+06
F. dracocephala	815718	3.71403e+06
F. dracocephala	816718	3.71403e+06
F. dracocephala	818718	3.71403e+06
F. dracocephala	819718	3.71403e+06
F. dracocephala	820718	3.71403e+06
F. dracocephala	821718	3.71403e+06
F. dracocephala	827718	3.71403e+06
F. dracocephala	815718	3.71303e+06
F. dracocephala	817718	3.71303e+06
F. dracocephala	818718	3.71303e+06
F. dracocephala	821718	3.71303e+06
F. dracocephala	829718	3.71303e+06
F. dracocephala	816718	3.71203e+06
F. dracocephala	817718	3.71203e+06
F. dracocephala	818718	3.71203e+06
F. dracocephala	819718	3.71203e+06
F. dracocephala	820718	3.71203e+06
F. dracocephala	826718	3.71203e+06
F. dracocephala	829718	3.71203e+06
F. dracocephala	827718	3.71103e+06
F. dracocephala	828718	3.71103e+06
F. dracocephala	830718	3.71103e+06
F. dracocephala	831718	3.71103e+06
F. dracocephala	832718	3.71103e+06
F. dracocephala	817718	3.71003e+06
F. dracocephala	823718	3.71003e+06
F. dracocephala	824718	3.71003e+06
F. dracocephala	831718	3.71003e+06
F. dracocephala	817718	3.70903e+06
F. dracocephala	824718	3.70903e+06
F. dracocephala	829718	3.70903e+06
F. dracocephala	830718	3.70903e+06
F. dracocephala	842718	3.70903e+06
F. dracocephala	815718	3.70803e+06
F. dracocephala	817718	3.70803e+06
F. dracocephala	819718	3.70803e+06
F. dracocephala	821718	3.70803e+06
F. dracocephala	823718	3.70803e+06
F. dracocephala	824718	3.70803e+06
F. dracocephala	825718	3.70803e+06
F. dracocephala	828718	3.70803e+06
F. dracocephala	829718	3.70803e+06
F. dracocephala	830718	3.70803e+06
F. dracocephala	831718	3.70803e+06
F. dracocephala	840718	3.70803e+06
F. dracocephala	841718	3.70803e+06
F. dracocephala	813718	3.70703e+06
F. dracocephala	814718	3.70703e+06
F. dracocephala	819718	3.70703e+06
F. dracocephala	820718	3.70703e+06
F. dracocephala	823718	3.70703e+06
F. dracocephala	830718	3.70703e+06
F. dracocephala	837718	3.70703e+06
F. dracocephala	814718	3.70603e+06
F. dracocephala	821718	3.70503e+06
F. dracocephala	829718	3.70503e+06
F. dracocephala	831718	3.70503e+06
F. dracocephala	832718	3.70503e+06
F. dracocephala	838718	3.70503e+06
F. dracocephala	839718	3.70503e+06
F. dracocephala	842718	3.70503e+06
F. dracocephala	822718	3.70403e+06
F. dracocephala	837718	3.70403e+06
F. dracocephala	838718	3.70403e+06
F. dracocephala	839718	3.70403e+06
F. dracocephala	840718	3.70403e+06
F. dracocephala	841718	3.70403e+06
F. dracocephala	842718	3.70403e+06
F. dracocephala	824718	3.70303e+06
F. dracocephala	827718	3.70303e+06
F. dracocephala	825718	3.70103e+06
F. dracocephala	826718	3.70103e+06
F. dracocephala	834718	3.70103e+06
F. dracocephala	835718	3.70103e+06
F. dracocephala	836718	3.70103e+06
F. dracocephala	837718	3.70103e+06
F. dracocephala	826718	3.70003e+06
F. dracocephala	834718	3.70003e+06
F. dracocephala	836718	3.70003e+06
F. dracocephala	837718	3.69803e+06
F. dracocephala	825718	3.69703e+06
F. dracocephala	826718	3.69703e+06
F. dracocephala	825718	3.69603e+06
F. dracocephala	824718	3.69503e+06
F. dracocephala	831718	3.69503e+06
F. dracocephala	521718	3.61603e+06
F. dracocephala	522718	3.61603e+06
F. dracocephala	530718	3.61603e+06
F. dracocephala	518718	3.61503e+06
F. dracocephala	518718	3.61403e+06
F. dracocephala	506718	3.61303e+06
F. dracocephala	508718	3.61303e+06

## Sheet: F. ferax
Species	x	y
F. ferax	408718	3.56103e+06
F. ferax	261718	3.38603e+06
F. ferax	220718	3.38103e+06
F. ferax	236718	3.37603e+06
F. ferax	241718	3.37603e+06
F. ferax	238718	3.37403e+06
F. ferax	237718	3.37303e+06
F. ferax	239718	3.37203e+06
F. ferax	240718	3.37203e+06
F. ferax	240718	3.37003e+06
F. ferax	240718	3.36903e+06
F. ferax	243718	3.36303e+06
F. ferax	224718	3.29703e+06
F. ferax	225718	3.29703e+06
F. ferax	226718	3.29703e+06
F. ferax	224718	3.29103e+06
F. ferax	231718	3.28903e+06
F. ferax	232718	3.28903e+06
F. ferax	232718	3.28603e+06
F. ferax	224718	3.28403e+06
F. ferax	225718	3.28403e+06
F. ferax	215718	3.27803e+06
F. ferax	212718	3.27703e+06
F. ferax	213718	3.27703e+06
F. ferax	211718	3.27603e+06
F. ferax	230718	3.27403e+06
F. ferax	227718	3.26803e+06
F. ferax	230718	3.26503e+06
F. ferax	224718	3.25603e+06
F. ferax	220718	3.25503e+06
F. ferax	224718	3.25503e+06
F. ferax	211718	3.25303e+06
F. ferax	212718	3.25303e+06
F. ferax	221718	3.25203e+06
F. ferax	221718	3.25103e+06
F. ferax	227718	3.25103e+06
F. ferax	229718	3.24903e+06
F. ferax	226718	3.24103e+06
F. ferax	226718	3.24003e+06
F. ferax	212718	3.23903e+06
F. ferax	216718	3.23903e+06
F. ferax	217718	3.23903e+06
F. ferax	210718	3.23503e+06
F. ferax	221718	3.23203e+06
F. ferax	222718	3.23203e+06
F. ferax	220718	3.22903e+06
F. ferax	221718	3.22903e+06
F. ferax	221718	3.22703e+06
F. ferax	232718	3.22703e+06
F. ferax	232718	3.22303e+06
F. ferax	246718	3.22103e+06
F. ferax	248718	3.21903e+06
F. ferax	293718	3.21903e+06
F. ferax	248718	3.21703e+06
F. ferax	244718	3.21603e+06
F. ferax	246718	3.21403e+06
F. ferax	209718	3.21303e+06
F. ferax	246718	3.21203e+06
F. ferax	241718	3.21103e+06
F. ferax	241718	3.21003e+06
F. ferax	288718	3.20803e+06
F. ferax	228718	3.20403e+06
F. ferax	231718	3.20403e+06
F. ferax	231718	3.20303e+06
F. ferax	238718	3.20103e+06
F. ferax	245718	3.20103e+06
F. ferax	221718	3.19203e+06
F. ferax	221718	3.19103e+06
F. ferax	276718	3.19103e+06
F. ferax	269718	3.18603e+06
F. ferax	267718	3.18203e+06
F. ferax	250718	3.17803e+06
F. ferax	249718	3.17703e+06
F. ferax	279718	3.17703e+06
F. ferax	248718	3.17603e+06
F. ferax	279718	3.17603e+06
F. ferax	202718	3.14803e+06
F. ferax	333718	3.12603e+06
F. ferax	334718	3.12603e+06
F. ferax	335718	3.12503e+06

## Sheet: F. nitida
Species	x	y
F. nitida	400718	3.75803e+06
F. nitida	401718	3.75803e+06
F. nitida	396718	3.75703e+06
F. nitida	390718	3.75503e+06
F. nitida	371718	3.75303e+06
F. nitida	378718	3.75103e+06
F. nitida	382718	3.75103e+06
F. nitida	371718	3.75003e+06
F. nitida	376718	3.75003e+06
F. nitida	381718	3.75003e+06
F. nitida	382718	3.75003e+06
F. nitida	369718	3.74903e+06
F. nitida	380718	3.74903e+06
F. nitida	334718	3.74803e+06
F. nitida	373718	3.74803e+06
F. nitida	369718	3.74603e+06
F. nitida	338718	3.74503e+06
F. nitida	351718	3.74503e+06
F. nitida	339718	3.74403e+06
F. nitida	355718	3.74303e+06
F. nitida	356718	3.74303e+06
F. nitida	373718	3.74303e+06
F. nitida	374718	3.74303e+06
F. nitida	382718	3.74303e+06
F. nitida	368718	3.74203e+06
F. nitida	377718	3.74103e+06
F. nitida	384718	3.74003e+06
F. nitida	385718	3.74003e+06
F. nitida	387718	3.74003e+06
F. nitida	348718	3.73903e+06
F. nitida	370718	3.73903e+06
F. nitida	381718	3.73903e+06
F. nitida	416718	3.73903e+06
F. nitida	417718	3.73903e+06
F. nitida	314718	3.73803e+06
F. nitida	369718	3.73803e+06
F. nitida	371718	3.73803e+06
F. nitida	372718	3.73803e+06
F. nitida	352718	3.73703e+06
F. nitida	364718	3.73703e+06
F. nitida	369718	3.73703e+06
F. nitida	371718	3.73703e+06
F. nitida	379718	3.73703e+06
F. nitida	364718	3.73603e+06
F. nitida	382718	3.73603e+06
F. nitida	372718	3.73503e+06
F. nitida	422718	3.73403e+06
F. nitida	364718	3.73103e+06
F. nitida	414718	3.73103e+06
F. nitida	415718	3.73103e+06
F. nitida	413718	3.72903e+06
F. nitida	421718	3.72903e+06
F. nitida	422718	3.72903e+06
F. nitida	423718	3.72403e+06
F. nitida	352718	3.72303e+06
F. nitida	384718	3.72303e+06
F. nitida	413718	3.72303e+06
F. nitida	384718	3.72203e+06
F. nitida	346718	3.72103e+06
F. nitida	385718	3.72103e+06
F. nitida	431718	3.72003e+06
F. nitida	432718	3.72003e+06
F. nitida	400718	3.71903e+06
F. nitida	428718	3.71903e+06
F. nitida	432718	3.71903e+06
F. nitida	380718	3.71803e+06
F. nitida	434718	3.71803e+06
F. nitida	446718	3.71703e+06
F. nitida	393718	3.71603e+06
F. nitida	434718	3.71603e+06
F. nitida	435718	3.71603e+06
F. nitida	380718	3.71503e+06
F. nitida	392718	3.71503e+06
F. nitida	408718	3.71403e+06
F. nitida	409718	3.71303e+06
F. nitida	427718	3.71303e+06
F. nitida	428718	3.71303e+06
F. nitida	446718	3.71303e+06
F. nitida	432718	3.71203e+06
F. nitida	434718	3.71203e+06
F. nitida	446718	3.71203e+06
F. nitida	447718	3.71203e+06
F. nitida	455718	3.71203e+06
F. nitida	446718	3.71103e+06
F. nitida	436718	3.71003e+06
F. nitida	374718	3.70903e+06
F. nitida	375718	3.70903e+06
F. nitida	366718	3.70803e+06
F. nitida	441718	3.70803e+06
F. nitida	449718	3.70803e+06
F. nitida	449718	3.70503e+06
F. nitida	450718	3.70303e+06
F. nitida	457718	3.68403e+06
F. nitida	458718	3.68403e+06
F. nitida	457718	3.68003e+06
F. nitida	458718	3.68003e+06
F. nitida	407718	3.67603e+06
F. nitida	406718	3.67503e+06
F. nitida	406718	3.67203e+06
F. nitida	406718	3.67103e+06
F. nitida	434718	3.62903e+06
F. nitida	430718	3.62803e+06
F. nitida	504718	3.60903e+06
F. nitida	494718	3.60703e+06
F. nitida	503718	3.60703e+06
F. nitida	400718	3.60603e+06
F. nitida	492718	3.60603e+06
F. nitida	491718	3.60503e+06
F. nitida	470718	3.60203e+06
F. nitida	470718	3.60103e+06
F. nitida	407718	3.59803e+06
F. nitida	461718	3.59503e+06
F. nitida	461718	3.59403e+06
F. nitida	465718	3.59303e+06
F. nitida	422718	3.59203e+06
F. nitida	418718	3.59103e+06
F. nitida	418718	3.59003e+06
F. nitida	391718	3.58303e+06
F. nitida	392718	3.58303e+06
F. nitida	408718	3.58203e+06
F. nitida	401718	3.58003e+06
F. nitida	424718	3.58003e+06
F. nitida	404718	3.57903e+06
F. nitida	426718	3.57803e+06
F. nitida	439718	3.57803e+06
F. nitida	425718	3.57703e+06
F. nitida	426718	3.57703e+06
F. nitida	441718	3.57603e+06
F. nitida	422718	3.57303e+06
F. nitida	422718	3.57203e+06
F. nitida	421718	3.57103e+06
F. nitida	423718	3.57103e+06
F. nitida	424718	3.57103e+06
F. nitida	432718	3.57103e+06
F. nitida	433718	3.57103e+06
F. nitida	422718	3.57003e+06
F. nitida	425718	3.57003e+06
F. nitida	429718	3.56903e+06
F. nitida	396718	3.56803e+06
F. nitida	397718	3.56803e+06
F. nitida	431718	3.56803e+06
F. nitida	438718	3.56803e+06
F. nitida	397718	3.56703e+06
F. nitida	430718	3.56703e+06
F. nitida	397718	3.56603e+06
F. nitida	397718	3.56203e+06
F. nitida	399718	3.56103e+06
F. nitida	400718	3.56103e+06
F. nitida	432718	3.56103e+06
F. nitida	398718	3.56003e+06
F. nitida	397718	3.55903e+06
F. nitida	398718	3.55903e+06
F. nitida	399718	3.55903e+06
F. nitida	401718	3.55903e+06
F. nitida	430718	3.55903e+06
F. nitida	401718	3.55803e+06
F. nitida	402718	3.55803e+06
F. nitida	435718	3.55603e+06
F. nitida	436718	3.55603e+06
F. nitida	437718	3.55603e+06
F. nitida	435718	3.55503e+06
F. nitida	397718	3.54303e+06
F. nitida	387718	3.53403e+06
F. nitida	428718	3.51703e+06
F. nitida	431718	3.51603e+06
F. nitida	334718	3.48503e+06
F. nitida	340718	3.48503e+06
F. nitida	328718	3.48303e+06
F. nitida	331718	3.48303e+06
F. nitida	342718	3.48203e+06
F. nitida	340718	3.48103e+06
F. nitida	342718	3.48103e+06
F. nitida	343718	3.48103e+06
F. nitida	344718	3.48103e+06
F. nitida	340718	3.48003e+06
F. nitida	338718	3.47903e+06
F. nitida	339718	3.47903e+06
F. nitida	340718	3.47903e+06
F. nitida	333718	3.47803e+06
F. nitida	321718	3.47603e+06
F. nitida	329718	3.47603e+06
F. nitida	311718	3.47503e+06
F. nitida	314718	3.47503e+06
F. nitida	319718	3.47503e+06
F. nitida	326718	3.47503e+06
F. nitida	327718	3.47503e+06
F. nitida	332718	3.47503e+06
F. nitida	306718	3.47403e+06
F. nitida	310718	3.47403e+06
F. nitida	311718	3.47403e+06
F. nitida	322718	3.47403e+06
F. nitida	245718	3.47303e+06
F. nitida	304718	3.47303e+06
F. nitida	307718	3.47303e+06
F. nitida	311718	3.47303e+06
F. nitida	314718	3.47303e+06
F. nitida	315718	3.47303e+06
F. nitida	303718	3.47203e+06
F. nitida	306718	3.47203e+06
F. nitida	326718	3.47203e+06
F. nitida	305718	3.47103e+06
F. nitida	307718	3.47103e+06
F. nitida	341718	3.47103e+06
F. nitida	307718	3.47003e+06
F. nitida	315718	3.47003e+06
F. nitida	316718	3.47003e+06
F. nitida	317718	3.47003e+06
F. nitida	307718	3.46903e+06
F. nitida	316718	3.46903e+06
F. nitida	304718	3.46803e+06
F. nitida	317718	3.46803e+06
F. nitida	344718	3.46803e+06
F. nitida	345718	3.46803e+06
F. nitida	304718	3.46703e+06
F. nitida	315718	3.46703e+06
F. nitida	316718	3.46703e+06
F. nitida	303718	3.46603e+06
F. nitida	303718	3.46503e+06
F. nitida	304718	3.46503e+06
F. nitida	301718	3.46403e+06
F. nitida	302718	3.46403e+06
F. nitida	303718	3.46403e+06
F. nitida	306718	3.46403e+06
F. nitida	366718	3.46403e+06
F. nitida	367718	3.46403e+06
F. nitida	302718	3.46303e+06
F. nitida	338718	3.46303e+06
F. nitida	366718	3.46303e+06
F. nitida	337718	3.46203e+06
F. nitida	362718	3.45103e+06
F. nitida	285718	3.42803e+06
F. nitida	304718	3.42503e+06
F. nitida	306718	3.42303e+06
F. nitida	312718	3.42303e+06
F. nitida	305718	3.42103e+06
F. nitida	308718	3.42103e+06
F. nitida	310718	3.42003e+06
F. nitida	309718	3.41903e+06
F. nitida	280718	3.41803e+06
F. nitida	281718	3.41803e+06
F. nitida	286718	3.41803e+06
F. nitida	309718	3.41803e+06
F. nitida	282718	3.41503e+06
F. nitida	305718	3.41503e+06
F. nitida	281718	3.41403e+06
F. nitida	304718	3.41403e+06
F. nitida	330718	3.41003e+06
F. nitida	331718	3.40903e+06
F. nitida	332718	3.40803e+06
F. nitida	326718	3.40403e+06
F. nitida	336718	3.39903e+06
F. nitida	334718	3.39703e+06
F. nitida	258718	3.38403e+06
F. nitida	289718	3.37203e+06
F. nitida	289718	3.37103e+06
F. nitida	224718	3.29203e+06
F. nitida	225718	3.29203e+06
F. nitida	224718	3.29103e+06

## Sheet: F. obliqua
Species	x	y
F. obliqua	406718	3.60503e+06
F. obliqua	403718	3.60303e+06
F. obliqua	441718	3.60203e+06
F. obliqua	404718	3.60103e+06
F. obliqua	406718	3.60103e+06
F. obliqua	406718	3.60003e+06
F. obliqua	407718	3.60003e+06
F. obliqua	404718	3.59903e+06
F. obliqua	407718	3.59903e+06
F. obliqua	407718	3.59803e+06
F. obliqua	406718	3.59403e+06
F. obliqua	415718	3.58403e+06
F. obliqua	416718	3.58203e+06
F. obliqua	416718	3.58103e+06
F. obliqua	415718	3.58003e+06
F. obliqua	415718	3.57903e+06
F. obliqua	391718	3.56503e+06
F. obliqua	410718	3.55803e+06
F. obliqua	411718	3.55603e+06
F. obliqua	415718	3.55603e+06
F. obliqua	412718	3.55503e+06
F. obliqua	413718	3.55503e+06
F. obliqua	414718	3.55503e+06
F. obliqua	412718	3.54403e+06
F. obliqua	413718	3.54403e+06
F. obliqua	402718	3.54003e+06
F. obliqua	431718	3.51703e+06
F. obliqua	327718	3.48003e+06
F. obliqua	330718	3.47903e+06
F. obliqua	326718	3.47803e+06
F. obliqua	332718	3.47803e+06
F. obliqua	329718	3.47703e+06
F. obliqua	329718	3.47603e+06
F. obliqua	331718	3.47603e+06
F. obliqua	307718	3.47403e+06
F. obliqua	311718	3.47403e+06
F. obliqua	302718	3.47303e+06
F. obliqua	303718	3.47303e+06
F. obliqua	307718	3.47303e+06
F. obliqua	302718	3.47203e+06
F. obliqua	307718	3.47203e+06
F. obliqua	300718	3.47103e+06
F. obliqua	301718	3.47103e+06
F. obliqua	306718	3.47103e+06
F. obliqua	305718	3.47003e+06

## Sheet: F. qinlingensis
Species	x	y
F. qinlingensis	766718	3.76403e+06
F. qinlingensis	767718	3.76403e+06
F. qinlingensis	764718	3.76303e+06
F. qinlingensis	765718	3.76303e+06
F. qinlingensis	766718	3.76303e+06
F. qinlingensis	767718	3.76303e+06
F. qinlingensis	769718	3.76303e+06
F. qinlingensis	770718	3.76303e+06
F. qinlingensis	771718	3.76303e+06
F. qinlingensis	772718	3.76303e+06
F. qinlingensis	764718	3.76203e+06
F. qinlingensis	765718	3.76203e+06
F. qinlingensis	766718	3.76203e+06
F. qinlingensis	767718	3.76203e+06
F. qinlingensis	768718	3.76203e+06
F. qinlingensis	769718	3.76203e+06
F. qinlingensis	770718	3.76203e+06
F. qinlingensis	771718	3.76203e+06
F. qinlingensis	772718	3.76203e+06
F. qinlingensis	773718	3.76203e+06
F. qinlingensis	763718	3.76103e+06
F. qinlingensis	764718	3.76103e+06
F. qinlingensis	765718	3.76103e+06
F. qinlingensis	767718	3.76103e+06
F. qinlingensis	772718	3.76103e+06
F. qinlingensis	773718	3.76103e+06
F. qinlingensis	763718	3.76003e+06
F. qinlingensis	764718	3.76003e+06
F. qinlingensis	765718	3.76003e+06
F. qinlingensis	766718	3.76003e+06
F. qinlingensis	768718	3.76003e+06
F. qinlingensis	772718	3.76003e+06
F. qinlingensis	773718	3.76003e+06
F. qinlingensis	763718	3.75903e+06
F. qinlingensis	764718	3.75903e+06
F. qinlingensis	771718	3.75903e+06
F. qinlingensis	773718	3.75903e+06
F. qinlingensis	689718	3.75803e+06
F. qinlingensis	763718	3.75803e+06
F. qinlingensis	766718	3.75803e+06
F. qinlingensis	689718	3.75703e+06
F. qinlingensis	690718	3.75703e+06
F. qinlingensis	763718	3.75703e+06
F. qinlingensis	765718	3.75703e+06
F. qinlingensis	689718	3.75603e+06
F. qinlingensis	760718	3.75603e+06
F. qinlingensis	687718	3.75503e+06
F. qinlingensis	688718	3.75503e+06
F. qinlingensis	690718	3.75503e+06
F. qinlingensis	691718	3.75503e+06
F. qinlingensis	687718	3.75403e+06
F. qinlingensis	754718	3.75403e+06
F. qinlingensis	760718	3.75403e+06
F. qinlingensis	760718	3.75303e+06
F. qinlingensis	756718	3.75203e+06
F. qinlingensis	757718	3.75203e+06
F. qinlingensis	770718	3.75203e+06
F. qinlingensis	771718	3.75203e+06
F. qinlingensis	773718	3.75203e+06
F. qinlingensis	688718	3.75103e+06
F. qinlingensis	752718	3.75103e+06
F. qinlingensis	753718	3.75103e+06
F. qinlingensis	756718	3.75103e+06
F. qinlingensis	769718	3.75103e+06
F. qinlingensis	771718	3.75103e+06
F. qinlingensis	772718	3.75103e+06
F. qinlingensis	773718	3.75103e+06
F. qinlingensis	751718	3.75003e+06
F. qinlingensis	752718	3.75003e+06
F. qinlingensis	753718	3.75003e+06
F. qinlingensis	757718	3.75003e+06
F. qinlingensis	768718	3.75003e+06
F. qinlingensis	769718	3.75003e+06
F. qinlingensis	772718	3.75003e+06
F. qinlingensis	773718	3.75003e+06
F. qinlingensis	752718	3.74903e+06
F. qinlingensis	753718	3.74903e+06
F. qinlingensis	766718	3.74903e+06
F. qinlingensis	767718	3.74903e+06
F. qinlingensis	769718	3.74903e+06
F. qinlingensis	770718	3.74903e+06
F. qinlingensis	772718	3.74903e+06
F. qinlingensis	752718	3.74803e+06
F. qinlingensis	764718	3.74803e+06
F. qinlingensis	765718	3.74803e+06
F. qinlingensis	767718	3.74803e+06
F. qinlingensis	768718	3.74803e+06
F. qinlingensis	769718	3.74803e+06
F. qinlingensis	770718	3.74803e+06
F. qinlingensis	771718	3.74803e+06
F. qinlingensis	750718	3.74703e+06
F. qinlingensis	752718	3.74703e+06
F. qinlingensis	753718	3.74703e+06
F. qinlingensis	755718	3.74703e+06
F. qinlingensis	767718	3.74703e+06
F. qinlingensis	770718	3.74703e+06
F. qinlingensis	750718	3.74603e+06
F. qinlingensis	751718	3.74603e+06
F. qinlingensis	752718	3.74603e+06
F. qinlingensis	753718	3.74603e+06
F. qinlingensis	754718	3.74603e+06
F. qinlingensis	757718	3.74603e+06
F. qinlingensis	760718	3.74603e+06
F. qinlingensis	761718	3.74603e+06
F. qinlingensis	768718	3.74603e+06
F. qinlingensis	769718	3.74603e+06
F. qinlingensis	770718	3.74603e+06
F. qinlingensis	771718	3.74603e+06
F. qinlingensis	772718	3.74603e+06
F. qinlingensis	748718	3.74503e+06
F. qinlingensis	749718	3.74503e+06
F. qinlingensis	750718	3.74503e+06
F. qinlingensis	751718	3.74503e+06
F. qinlingensis	752718	3.74503e+06
F. qinlingensis	755718	3.74503e+06
F. qinlingensis	758718	3.74503e+06
F. qinlingensis	764718	3.74503e+06
F. qinlingensis	767718	3.74503e+06
F. qinlingensis	770718	3.74503e+06
F. qinlingensis	771718	3.74503e+06
F. qinlingensis	782718	3.74503e+06
F. qinlingensis	801718	3.74503e+06
F. qinlingensis	812718	3.74503e+06
F. qinlingensis	813718	3.74503e+06
F. qinlingensis	818718	3.74503e+06
F. qinlingensis	820718	3.74503e+06
F. qinlingensis	748718	3.74403e+06
F. qinlingensis	749718	3.74403e+06
F. qinlingensis	751718	3.74403e+06
F. qinlingensis	755718	3.74403e+06
F. qinlingensis	759718	3.74403e+06
F. qinlingensis	762718	3.74403e+06
F. qinlingensis	763718	3.74403e+06
F. qinlingensis	765718	3.74403e+06
F. qinlingensis	767718	3.74403e+06
F. qinlingensis	768718	3.74403e+06
F. qinlingensis	769718	3.74403e+06
F. qinlingensis	775718	3.74403e+06
F. qinlingensis	776718	3.74403e+06
F. qinlingensis	780718	3.74403e+06
F. qinlingensis	783718	3.74403e+06
F. qinlingensis	792718	3.74403e+06
F. qinlingensis	803718	3.74403e+06
F. qinlingensis	814718	3.74403e+06
F. qinlingensis	818718	3.74403e+06
F. qinlingensis	819718	3.74403e+06
F. qinlingensis	820718	3.74403e+06
F. qinlingensis	747718	3.74303e+06
F. qinlingensis	748718	3.74303e+06
F. qinlingensis	749718	3.74303e+06
F. qinlingensis	751718	3.74303e+06
F. qinlingensis	752718	3.74303e+06
F. qinlingensis	755718	3.74303e+06
F. qinlingensis	756718	3.74303e+06
F. qinlingensis	765718	3.74303e+06
F. qinlingensis	766718	3.74303e+06
F. qinlingensis	767718	3.74303e+06
F. qinlingensis	768718	3.74303e+06
F. qinlingensis	769718	3.74303e+06
F. qinlingensis	771718	3.74303e+06
F. qinlingensis	773718	3.74303e+06
F. qinlingensis	775718	3.74303e+06
F. qinlingensis	777718	3.74303e+06
F. qinlingensis	778718	3.74303e+06
F. qinlingensis	783718	3.74303e+06
F. qinlingensis	784718	3.74303e+06
F. qinlingensis	786718	3.74303e+06
F. qinlingensis	801718	3.74303e+06
F. qinlingensis	808718	3.74303e+06
F. qinlingensis	810718	3.74303e+06
F. qinlingensis	820718	3.74303e+06
F. qinlingensis	747718	3.74203e+06
F. qinlingensis	748718	3.74203e+06
F. qinlingensis	751718	3.74203e+06
F. qinlingensis	752718	3.74203e+06
F. qinlingensis	753718	3.74203e+06
F. qinlingensis	754718	3.74203e+06
F. qinlingensis	756718	3.74203e+06
F. qinlingensis	757718	3.74203e+06
F. qinlingensis	758718	3.74203e+06
F. qinlingensis	763718	3.74203e+06
F. qinlingensis	767718	3.74203e+06
F. qinlingensis	768718	3.74203e+06
F. qinlingensis	770718	3.74203e+06
F. qinlingensis	771718	3.74203e+06
F. qinlingensis	772718	3.74203e+06
F. qinlingensis	775718	3.74203e+06
F. qinlingensis	776718	3.74203e+06
F. qinlingensis	786718	3.74203e+06
F. qinlingensis	798718	3.74203e+06
F. qinlingensis	800718	3.74203e+06
F. qinlingensis	801718	3.74203e+06
F. qinlingensis	803718	3.74203e+06
F. qinlingensis	804718	3.74203e+06
F. qinlingensis	808718	3.74203e+06
F. qinlingensis	810718	3.74203e+06
F. qinlingensis	812718	3.74203e+06
F. qinlingensis	815718	3.74203e+06
F. qinlingensis	817718	3.74203e+06
F. qinlingensis	748718	3.74103e+06
F. qinlingensis	749718	3.74103e+06
F. qinlingensis	750718	3.74103e+06
F. qinlingensis	751718	3.74103e+06
F. qinlingensis	752718	3.74103e+06
F. qinlingensis	753718	3.74103e+06
F. qinlingensis	754718	3.74103e+06
F. qinlingensis	755718	3.74103e+06
F. qinlingensis	756718	3.74103e+06
F. qinlingensis	757718	3.74103e+06
F. qinlingensis	758718	3.74103e+06
F. qinlingensis	764718	3.74103e+06
F. qinlingensis	765718	3.74103e+06
F. qinlingensis	766718	3.74103e+06
F. qinlingensis	767718	3.74103e+06
F. qinlingensis	768718	3.74103e+06
F. qinlingensis	769718	3.74103e+06
F. qinlingensis	770718	3.74103e+06
F. qinlingensis	771718	3.74103e+06
F. qinlingensis	780718	3.74103e+06
F. qinlingensis	784718	3.74103e+06
F. qinlingensis	786718	3.74103e+06
F. qinlingensis	798718	3.74103e+06
F. qinlingensis	799718	3.74103e+06
F. qinlingensis	800718	3.74103e+06
F. qinlingensis	801718	3.74103e+06
F. qinlingensis	802718	3.74103e+06
F. qinlingensis	803718	3.74103e+06
F. qinlingensis	807718	3.74103e+06
F. qinlingensis	808718	3.74103e+06
F. qinlingensis	809718	3.74103e+06
F. qinlingensis	810718	3.74103e+06
F. qinlingensis	811718	3.74103e+06
F. qinlingensis	812718	3.74103e+06
F. qinlingensis	815718	3.74103e+06
F. qinlingensis	816718	3.74103e+06
F. qinlingensis	817718	3.74103e+06
F. qinlingensis	818718	3.74103e+06
F. qinlingensis	746718	3.74003e+06
F. qinlingensis	747718	3.74003e+06
F. qinlingensis	748718	3.74003e+06
F. qinlingensis	749718	3.74003e+06
F. qinlingensis	750718	3.74003e+06
F. qinlingensis	751718	3.74003e+06
F. qinlingensis	752718	3.74003e+06
F. qinlingensis	753718	3.74003e+06
F. qinlingensis	754718	3.74003e+06
F. qinlingensis	755718	3.74003e+06
F. qinlingensis	756718	3.74003e+06
F. qinlingensis	757718	3.74003e+06
F. qinlingensis	758718	3.74003e+06
F. qinlingensis	759718	3.74003e+06
F. qinlingensis	764718	3.74003e+06
F. qinlingensis	766718	3.74003e+06
F. qinlingensis	767718	3.74003e+06
F. qinlingensis	768718	3.74003e+06
F. qinlingensis	772718	3.74003e+06
F. qinlingensis	773718	3.74003e+06
F. qinlingensis	774718	3.74003e+06
F. qinlingensis	775718	3.74003e+06
F. qinlingensis	777718	3.74003e+06
F. qinlingensis	778718	3.74003e+06
F. qinlingensis	780718	3.74003e+06
F. qinlingensis	781718	3.74003e+06
F. qinlingensis	784718	3.74003e+06
F. qinlingensis	785718	3.74003e+06
F. qinlingensis	786718	3.74003e+06
F. qinlingensis	787718	3.74003e+06
F. qinlingensis	788718	3.74003e+06
F. qinlingensis	791718	3.74003e+06
F. qinlingensis	802718	3.74003e+06
F. qinlingensis	803718	3.74003e+06
F. qinlingensis	804718	3.74003e+06
F. qinlingensis	805718	3.74003e+06
F. qinlingensis	806718	3.74003e+06
F. qinlingensis	807718	3.74003e+06
F. qinlingensis	808718	3.74003e+06
F. qinlingensis	810718	3.74003e+06
F. qinlingensis	813718	3.74003e+06
F. qinlingensis	814718	3.74003e+06
F. qinlingensis	818718	3.74003e+06
F. qinlingensis	819718	3.74003e+06
F. qinlingensis	746718	3.73903e+06
F. qinlingensis	747718	3.73903e+06
F. qinlingensis	748718	3.73903e+06
F. qinlingensis	749718	3.73903e+06
F. qinlingensis	750718	3.73903e+06
F. qinlingensis	751718	3.73903e+06
F. qinlingensis	752718	3.73903e+06
F. qinlingensis	753718	3.73903e+06
F. qinlingensis	755718	3.73903e+06
F. qinlingensis	756718	3.73903e+06
F. qinlingensis	757718	3.73903e+06
F. qinlingensis	759718	3.73903e+06
F. qinlingensis	760718	3.73903e+06
F. qinlingensis	761718	3.73903e+06
F. qinlingensis	764718	3.73903e+06
F. qinlingensis	765718	3.73903e+06
F. qinlingensis	767718	3.73903e+06
F. qinlingensis	768718	3.73903e+06
F. qinlingensis	769718	3.73903e+06
F. qinlingensis	770718	3.73903e+06
F. qinlingensis	771718	3.73903e+06
F. qinlingensis	772718	3.73903e+06
F. qinlingensis	773718	3.73903e+06
F. qinlingensis	774718	3.73903e+06
F. qinlingensis	775718	3.73903e+06
F. qinlingensis	776718	3.73903e+06
F. qinlingensis	777718	3.73903e+06
F. qinlingensis	778718	3.73903e+06
F. qinlingensis	779718	3.73903e+06
F. qinlingensis	780718	3.73903e+06
F. qinlingensis	781718	3.73903e+06
F. qinlingensis	782718	3.73903e+06
F. qinlingensis	783718	3.73903e+06
F. qinlingensis	784718	3.73903e+06
F. qinlingensis	786718	3.73903e+06
F. qinlingensis	787718	3.73903e+06
F. qinlingensis	789718	3.73903e+06
F. qinlingensis	796718	3.73903e+06
F. qinlingensis	797718	3.73903e+06
F. qinlingensis	798718	3.73903e+06
F. qinlingensis	799718	3.73903e+06
F. qinlingensis	802718	3.73903e+06
F. qinlingensis	803718	3.73903e+06
F. qinlingensis	804718	3.73903e+06
F. qinlingensis	806718	3.73903e+06
F. qinlingensis	807718	3.73903e+06
F. qinlingensis	808718	3.73903e+06
F. qinlingensis	809718	3.73903e+06
F. qinlingensis	811718	3.73903e+06
F. qinlingensis	812718	3.73903e+06
F. qinlingensis	813718	3.73903e+06
F. qinlingensis	814718	3.73903e+06
F. qinlingensis	816718	3.73903e+06
F. qinlingensis	817718	3.73903e+06
F. qinlingensis	818718	3.73903e+06
F. qinlingensis	819718	3.73903e+06
F. qinlingensis	820718	3.73903e+06
F. qinlingensis	747718	3.73803e+06
F. qinlingensis	748718	3.73803e+06
F. qinlingensis	749718	3.73803e+06
F. qinlingensis	750718	3.73803e+06
F. qinlingensis	751718	3.73803e+06
F. qinlingensis	752718	3.73803e+06
F. qinlingensis	753718	3.73803e+06
F. qinlingensis	754718	3.73803e+06
F. qinlingensis	755718	3.73803e+06
F. qinlingensis	756718	3.73803e+06
F. qinlingensis	757718	3.73803e+06
F. qinlingensis	758718	3.73803e+06
F. qinlingensis	759718	3.73803e+06
F. qinlingensis	760718	3.73803e+06
F. qinlingensis	763718	3.73803e+06
F. qinlingensis	764718	3.73803e+06
F. qinlingensis	765718	3.73803e+06
F. qinlingensis	767718	3.73803e+06
F. qinlingensis	768718	3.73803e+06
F. qinlingensis	769718	3.73803e+06
F. qinlingensis	770718	3.73803e+06
F. qinlingensis	771718	3.73803e+06
F. qinlingensis	772718	3.73803e+06
F. qinlingensis	773718	3.73803e+06
F. qinlingensis	774718	3.73803e+06
F. qinlingensis	775718	3.73803e+06
F. qinlingensis	777718	3.73803e+06
F. qinlingensis	778718	3.73803e+06
F. qinlingensis	779718	3.73803e+06
F. qinlingensis	780718	3.73803e+06
F. qinlingensis	781718	3.73803e+06
F. qinlingensis	782718	3.73803e+06
F. qinlingensis	784718	3.73803e+06
F. qinlingensis	786718	3.73803e+06
F. qinlingensis	787718	3.73803e+06
F. qinlingensis	788718	3.73803e+06
F. qinlingensis	789718	3.73803e+06
F. qinlingensis	795718	3.73803e+06
F. qinlingensis	796718	3.73803e+06
F. qinlingensis	797718	3.73803e+06
F. qinlingensis	798718	3.73803e+06
F. qinlingensis	799718	3.73803e+06
F. qinlingensis	800718	3.73803e+06
F. qinlingensis	801718	3.73803e+06
F. qinlingensis	802718	3.73803e+06
F. qinlingensis	803718	3.73803e+06
F. qinlingensis	804718	3.73803e+06
F. qinlingensis	805718	3.73803e+06
F. qinlingensis	806718	3.73803e+06
F. qinlingensis	808718	3.73803e+06
F. qinlingensis	809718	3.73803e+06
F. qinlingensis	810718	3.73803e+06
F. qinlingensis	811718	3.73803e+06
F. qinlingensis	812718	3.73803e+06
F. qinlingensis	814718	3.73803e+06
F. qinlingensis	815718	3.73803e+06
F. qinlingensis	816718	3.73803e+06
F. qinlingensis	817718	3.73803e+06
F. qinlingensis	818718	3.73803e+06
F. qinlingensis	819718	3.73803e+06
F. qinlingensis	820718	3.73803e+06
F. qinlingensis	821718	3.73803e+06
F. qinlingensis	749718	3.73703e+06
F. qinlingensis	750718	3.73703e+06
F. qinlingensis	751718	3.73703e+06
F. qinlingensis	752718	3.73703e+06
F. qinlingensis	753718	3.73703e+06
F. qinlingensis	754718	3.73703e+06
F. qinlingensis	755718	3.73703e+06
F. qinlingensis	756718	3.73703e+06
F. qinlingensis	757718	3.73703e+06
F. qinlingensis	758718	3.73703e+06
F. qinlingensis	759718	3.73703e+06
F. qinlingensis	760718	3.73703e+06
F. qinlingensis	761718	3.73703e+06
F. qinlingensis	762718	3.73703e+06
F. qinlingensis	763718	3.73703e+06
F. qinlingensis	766718	3.73703e+06
F. qinlingensis	767718	3.73703e+06
F. qinlingensis	769718	3.73703e+06
F. qinlingensis	770718	3.73703e+06
F. qinlingensis	773718	3.73703e+06
F. qinlingensis	774718	3.73703e+06
F. qinlingensis	775718	3.73703e+06
F. qinlingensis	776718	3.73703e+06
F. qinlingensis	777718	3.73703e+06
F. qinlingensis	778718	3.73703e+06
F. qinlingensis	779718	3.73703e+06
F. qinlingensis	780718	3.73703e+06
F. qinlingensis	782718	3.73703e+06
F. qinlingensis	783718	3.73703e+06
F. qinlingensis	784718	3.73703e+06
F. qinlingensis	785718	3.73703e+06
F. qinlingensis	786718	3.73703e+06
F. qinlingensis	787718	3.73703e+06
F. qinlingensis	788718	3.73703e+06
F. qinlingensis	789718	3.73703e+06
F. qinlingensis	790718	3.73703e+06
F. qinlingensis	791718	3.73703e+06
F. qinlingensis	792718	3.73703e+06
F. qinlingensis	794718	3.73703e+06
F. qinlingensis	800718	3.73703e+06
F. qinlingensis	801718	3.73703e+06
F. qinlingensis	802718	3.73703e+06
F. qinlingensis	804718	3.73703e+06
F. qinlingensis	805718	3.73703e+06
F. qinlingensis	807718	3.73703e+06
F. qinlingensis	809718	3.73703e+06
F. qinlingensis	811718	3.73703e+06
F. qinlingensis	812718	3.73703e+06
F. qinlingensis	813718	3.73703e+06
F. qinlingensis	815718	3.73703e+06
F. qinlingensis	818718	3.73703e+06
F. qinlingensis	821718	3.73703e+06
F. qinlingensis	657718	3.73603e+06
F. qinlingensis	749718	3.73603e+06
F. qinlingensis	750718	3.73603e+06
F. qinlingensis	751718	3.73603e+06
F. qinlingensis	752718	3.73603e+06
F. qinlingensis	753718	3.73603e+06
F. qinlingensis	754718	3.73603e+06
F. qinlingensis	755718	3.73603e+06
F. qinlingensis	756718	3.73603e+06
F. qinlingensis	757718	3.73603e+06
F. qinlingensis	758718	3.73603e+06
F. qinlingensis	759718	3.73603e+06
F. qinlingensis	761718	3.73603e+06
F. qinlingensis	762718	3.73603e+06
F. qinlingensis	763718	3.73603e+06
F. qinlingensis	765718	3.73603e+06
F. qinlingensis	766718	3.73603e+06
F. qinlingensis	767718	3.73603e+06
F. qinlingensis	769718	3.73603e+06
F. qinlingensis	770718	3.73603e+06
F. qinlingensis	773718	3.73603e+06
F. qinlingensis	774718	3.73603e+06
F. qinlingensis	775718	3.73603e+06
F. qinlingensis	776718	3.73603e+06
F. qinlingensis	777718	3.73603e+06
F. qinlingensis	778718	3.73603e+06
F. qinlingensis	780718	3.73603e+06
F. qinlingensis	781718	3.73603e+06
F. qinlingensis	782718	3.73603e+06
F. qinlingensis	783718	3.73603e+06
F. qinlingensis	784718	3.73603e+06
F. qinlingensis	785718	3.73603e+06
F. qinlingensis	787718	3.73603e+06
F. qinlingensis	789718	3.73603e+06
F. qinlingensis	790718	3.73603e+06
F. qinlingensis	794718	3.73603e+06
F. qinlingensis	795718	3.73603e+06
F. qinlingensis	796718	3.73603e+06
F. qinlingensis	797718	3.73603e+06
F. qinlingensis	798718	3.73603e+06
F. qinlingensis	800718	3.73603e+06
F. qinlingensis	801718	3.73603e+06
F. qinlingensis	802718	3.73603e+06
F. qinlingensis	803718	3.73603e+06
F. qinlingensis	806718	3.73603e+06
F. qinlingensis	807718	3.73603e+06
F. qinlingensis	808718	3.73603e+06
F. qinlingensis	809718	3.73603e+06
F. qinlingensis	810718	3.73603e+06
F. qinlingensis	811718	3.73603e+06
F. qinlingensis	812718	3.73603e+06
F. qinlingensis	813718	3.73603e+06
F. qinlingensis	814718	3.73603e+06
F. qinlingensis	815718	3.73603e+06
F. qinlingensis	816718	3.73603e+06
F. qinlingensis	817718	3.73603e+06
F. qinlingensis	818718	3.73603e+06
F. qinlingensis	637718	3.73503e+06
F. qinlingensis	639718	3.73503e+06
F. qinlingensis	640718	3.73503e+06
F. qinlingensis	657718	3.73503e+06
F. qinlingensis	659718	3.73503e+06
F. qinlingensis	749718	3.73503e+06
F. qinlingensis	750718	3.73503e+06
F. qinlingensis	751718	3.73503e+06
F. qinlingensis	752718	3.73503e+06
F. qinlingensis	753718	3.73503e+06
F. qinlingensis	754718	3.73503e+06
F. qinlingensis	755718	3.73503e+06
F. qinlingensis	756718	3.73503e+06
F. qinlingensis	757718	3.73503e+06
F. qinlingensis	758718	3.73503e+06
F. qinlingensis	759718	3.73503e+06
F. qinlingensis	760718	3.73503e+06
F. qinlingensis	761718	3.73503e+06
F. qinlingensis	762718	3.73503e+06
F. qinlingensis	763718	3.73503e+06
F. qinlingensis	764718	3.73503e+06
F. qinlingensis	766718	3.73503e+06
F. qinlingensis	767718	3.73503e+06
F. qinlingensis	768718	3.73503e+06
F. qinlingensis	769718	3.73503e+06
F. qinlingensis	771718	3.73503e+06
F. qinlingensis	773718	3.73503e+06
F. qinlingensis	775718	3.73503e+06
F. qinlingensis	776718	3.73503e+06
F. qinlingensis	777718	3.73503e+06
F. qinlingensis	778718	3.73503e+06
F. qinlingensis	779718	3.73503e+06
F. qinlingensis	780718	3.73503e+06
F. qinlingensis	781718	3.73503e+06
F. qinlingensis	782718	3.73503e+06
F. qinlingensis	784718	3.73503e+06
F. qinlingensis	786718	3.73503e+06
F. qinlingensis	788718	3.73503e+06
F. qinlingensis	789718	3.73503e+06
F. qinlingensis	791718	3.73503e+06
F. qinlingensis	792718	3.73503e+06
F. qinlingensis	793718	3.73503e+06
F. qinlingensis	794718	3.73503e+06
F. qinlingensis	795718	3.73503e+06
F. qinlingensis	796718	3.73503e+06
F. qinlingensis	797718	3.73503e+06
F. qinlingensis	798718	3.73503e+06
F. qinlingensis	799718	3.73503e+06
F. qinlingensis	800718	3.73503e+06
F. qinlingensis	803718	3.73503e+06
F. qinlingensis	804718	3.73503e+06
F. qinlingensis	807718	3.73503e+06
F. qinlingensis	809718	3.73503e+06
F. qinlingensis	810718	3.73503e+06
F. qinlingensis	811718	3.73503e+06
F. qinlingensis	812718	3.73503e+06
F. qinlingensis	813718	3.73503e+06
F. qinlingensis	814718	3.73503e+06
F. qinlingensis	816718	3.73503e+06
F. qinlingensis	817718	3.73503e+06
F. qinlingensis	818718	3.73503e+06
F. qinlingensis	819718	3.73503e+06
F. qinlingensis	821718	3.73503e+06
F. qinlingensis	640718	3.73403e+06
F. qinlingensis	642718	3.73403e+06
F. qinlingensis	656718	3.73403e+06
F. qinlingensis	659718	3.73403e+06
F. qinlingensis	740718	3.73403e+06
F. qinlingensis	741718	3.73403e+06
F. qinlingensis	743718	3.73403e+06
F. qinlingensis	744718	3.73403e+06
F. qinlingensis	749718	3.73403e+06
F. qinlingensis	750718	3.73403e+06
F. qinlingensis	751718	3.73403e+06
F. qinlingensis	752718	3.73403e+06
F. qinlingensis	753718	3.73403e+06
F. qinlingensis	754718	3.73403e+06
F. qinlingensis	755718	3.73403e+06
F. qinlingensis	756718	3.73403e+06
F. qinlingensis	757718	3.73403e+06
F. qinlingensis	758718	3.73403e+06
F. qinlingensis	759718	3.73403e+06
F. qinlingensis	760718	3.73403e+06
F. qinlingensis	761718	3.73403e+06
F. qinlingensis	762718	3.73403e+06
F. qinlingensis	763718	3.73403e+06
F. qinlingensis	764718	3.73403e+06
F. qinlingensis	765718	3.73403e+06
F. qinlingensis	766718	3.73403e+06
F. qinlingensis	767718	3.73403e+06
F. qinlingensis	768718	3.73403e+06
F. qinlingensis	769718	3.73403e+06
F. qinlingensis	770718	3.73403e+06
F. qinlingensis	772718	3.73403e+06
F. qinlingensis	775718	3.73403e+06
F. qinlingensis	776718	3.73403e+06
F. qinlingensis	777718	3.73403e+06
F. qinlingensis	778718	3.73403e+06
F. qinlingensis	779718	3.73403e+06
F. qinlingensis	780718	3.73403e+06
F. qinlingensis	782718	3.73403e+06
F. qinlingensis	783718	3.73403e+06
F. qinlingensis	784718	3.73403e+06
F. qinlingensis	785718	3.73403e+06
F. qinlingensis	786718	3.73403e+06
F. qinlingensis	787718	3.73403e+06
F. qinlingensis	788718	3.73403e+06
F. qinlingensis	789718	3.73403e+06
F. qinlingensis	790718	3.73403e+06
F. qinlingensis	791718	3.73403e+06
F. qinlingensis	792718	3.73403e+06
F. qinlingensis	793718	3.73403e+06
F. qinlingensis	794718	3.73403e+06
F. qinlingensis	795718	3.73403e+06
F. qinlingensis	796718	3.73403e+06
F. qinlingensis	797718	3.73403e+06
F. qinlingensis	798718	3.73403e+06
F. qinlingensis	799718	3.73403e+06
F. qinlingensis	800718	3.73403e+06
F. qinlingensis	801718	3.73403e+06
F. qinlingensis	803718	3.73403e+06
F. qinlingensis	804718	3.73403e+06
F. qinlingensis	805718	3.73403e+06
F. qinlingensis	808718	3.73403e+06
F. qinlingensis	809718	3.73403e+06
F. qinlingensis	810718	3.73403e+06
F. qinlingensis	811718	3.73403e+06
F. qinlingensis	812718	3.73403e+06
F. qinlingensis	813718	3.73403e+06
F. qinlingensis	815718	3.73403e+06
F. qinlingensis	817718	3.73403e+06
F. qinlingensis	818718	3.73403e+06
F. qinlingensis	820718	3.73403e+06
F. qinlingensis	640718	3.73303e+06
F. qinlingensis	642718	3.73303e+06
F. qinlingensis	740718	3.73303e+06
F. qinlingensis	741718	3.73303e+06
F. qinlingensis	742718	3.73303e+06
F. qinlingensis	743718	3.73303e+06
F. qinlingensis	744718	3.73303e+06
F. qinlingensis	749718	3.73303e+06
F. qinlingensis	750718	3.73303e+06
F. qinlingensis	751718	3.73303e+06
F. qinlingensis	752718	3.73303e+06
F. qinlingensis	753718	3.73303e+06
F. qinlingensis	754718	3.73303e+06
F. qinlingensis	755718	3.73303e+06
F. qinlingensis	756718	3.73303e+06
F. qinlingensis	757718	3.73303e+06
F. qinlingensis	758718	3.73303e+06
F. qinlingensis	759718	3.73303e+06
F. qinlingensis	760718	3.73303e+06
F. qinlingensis	761718	3.73303e+06
F. qinlingensis	762718	3.73303e+06
F. qinlingensis	763718	3.73303e+06
F. qinlingensis	766718	3.73303e+06
F. qinlingensis	767718	3.73303e+06
F. qinlingensis	768718	3.73303e+06
F. qinlingensis	769718	3.73303e+06
F. qinlingensis	770718	3.73303e+06
F. qinlingensis	771718	3.73303e+06
F. qinlingensis	776718	3.73303e+06
F. qinlingensis	777718	3.73303e+06
F. qinlingensis	778718	3.73303e+06
F. qinlingensis	780718	3.73303e+06
F. qinlingensis	781718	3.73303e+06
F. qinlingensis	782718	3.73303e+06
F. qinlingensis	783718	3.73303e+06
F. qinlingensis	784718	3.73303e+06
F. qinlingensis	785718	3.73303e+06
F. qinlingensis	786718	3.73303e+06
F. qinlingensis	789718	3.73303e+06
F. qinlingensis	790718	3.73303e+06
F. qinlingensis	794718	3.73303e+06
F. qinlingensis	795718	3.73303e+06
F. qinlingensis	796718	3.73303e+06
F. qinlingensis	797718	3.73303e+06
F. qinlingensis	798718	3.73303e+06
F. qinlingensis	800718	3.73303e+06
F. qinlingensis	801718	3.73303e+06
F. qinlingensis	802718	3.73303e+06
F. qinlingensis	803718	3.73303e+06
F. qinlingensis	804718	3.73303e+06
F. qinlingensis	805718	3.73303e+06
F. qinlingensis	807718	3.73303e+06
F. qinlingensis	808718	3.73303e+06
F. qinlingensis	810718	3.73303e+06
F. qinlingensis	811718	3.73303e+06
F. qinlingensis	812718	3.73303e+06
F. qinlingensis	814718	3.73303e+06
F. qinlingensis	815718	3.73303e+06
F. qinlingensis	816718	3.73303e+06
F. qinlingensis	817718	3.73303e+06
F. qinlingensis	820718	3.73303e+06
F. qinlingensis	638718	3.73203e+06
F. qinlingensis	639718	3.73203e+06
F. qinlingensis	641718	3.73203e+06
F. qinlingensis	644718	3.73203e+06
F. qinlingensis	652718	3.73203e+06
F. qinlingensis	654718	3.73203e+06
F. qinlingensis	657718	3.73203e+06
F. qinlingensis	658718	3.73203e+06
F. qinlingensis	659718	3.73203e+06
F. qinlingensis	660718	3.73203e+06
F. qinlingensis	661718	3.73203e+06
F. qinlingensis	736718	3.73203e+06
F. qinlingensis	738718	3.73203e+06
F. qinlingensis	739718	3.73203e+06
F. qinlingensis	740718	3.73203e+06
F. qinlingensis	741718	3.73203e+06
F. qinlingensis	742718	3.73203e+06
F. qinlingensis	744718	3.73203e+06
F. qinlingensis	746718	3.73203e+06
F. qinlingensis	749718	3.73203e+06
F. qinlingensis	750718	3.73203e+06
F. qinlingensis	751718	3.73203e+06
F. qinlingensis	752718	3.73203e+06
F. qinlingensis	754718	3.73203e+06
F. qinlingensis	756718	3.73203e+06
F. qinlingensis	757718	3.73203e+06
F. qinlingensis	758718	3.73203e+06
F. qinlingensis	760718	3.73203e+06
F. qinlingensis	761718	3.73203e+06
F. qinlingensis	762718	3.73203e+06
F. qinlingensis	763718	3.73203e+06
F. qinlingensis	764718	3.73203e+06
F. qinlingensis	765718	3.73203e+06
F. qinlingensis	766718	3.73203e+06
F. qinlingensis	767718	3.73203e+06
F. qinlingensis	768718	3.73203e+06
F. qinlingensis	769718	3.73203e+06
F. qinlingensis	772718	3.73203e+06
F. qinlingensis	775718	3.73203e+06
F. qinlingensis	776718	3.73203e+06
F. qinlingensis	777718	3.73203e+06
F. qinlingensis	778718	3.73203e+06
F. qinlingensis	779718	3.73203e+06
F. qinlingensis	780718	3.73203e+06
F. qinlingensis	781718	3.73203e+06
F. qinlingensis	782718	3.73203e+06
F. qinlingensis	783718	3.73203e+06
F. qinlingensis	784718	3.73203e+06
F. qinlingensis	785718	3.73203e+06
F. qinlingensis	786718	3.73203e+06
F. qinlingensis	787718	3.73203e+06
F. qinlingensis	788718	3.73203e+06
F. qinlingensis	789718	3.73203e+06
F. qinlingensis	790718	3.73203e+06
F. qinlingensis	791718	3.73203e+06
F. qinlingensis	793718	3.73203e+06
F. qinlingensis	794718	3.73203e+06
F. qinlingensis	795718	3.73203e+06
F. qinlingensis	796718	3.73203e+06
F. qinlingensis	797718	3.73203e+06
F. qinlingensis	798718	3.73203e+06
F. qinlingensis	799718	3.73203e+06
F. qinlingensis	800718	3.73203e+06
F. qinlingensis	801718	3.73203e+06
F. qinlingensis	802718	3.73203e+06
F. qinlingensis	803718	3.73203e+06
F. qinlingensis	805718	3.73203e+06
F. qinlingensis	807718	3.73203e+06
F. qinlingensis	808718	3.73203e+06
F. qinlingensis	809718	3.73203e+06
F. qinlingensis	810718	3.73203e+06
F. qinlingensis	811718	3.73203e+06
F. qinlingensis	812718	3.73203e+06
F. qinlingensis	813718	3.73203e+06
F. qinlingensis	814718	3.73203e+06
F. qinlingensis	815718	3.73203e+06
F. qinlingensis	816718	3.73203e+06
F. qinlingensis	817718	3.73203e+06
F. qinlingensis	818718	3.73203e+06
F. qinlingensis	820718	3.73203e+06
F. qinlingensis	821718	3.73203e+06
F. qinlingensis	651718	3.73103e+06
F. qinlingensis	657718	3.73103e+06
F. qinlingensis	658718	3.73103e+06
F. qinlingensis	661718	3.73103e+06
F. qinlingensis	662718	3.73103e+06
F. qinlingensis	663718	3.73103e+06
F. qinlingensis	664718	3.73103e+06
F. qinlingensis	735718	3.73103e+06
F. qinlingensis	736718	3.73103e+06
F. qinlingensis	738718	3.73103e+06
F. qinlingensis	739718	3.73103e+06
F. qinlingensis	740718	3.73103e+06
F. qinlingensis	741718	3.73103e+06
F. qinlingensis	742718	3.73103e+06
F. qinlingensis	743718	3.73103e+06
F. qinlingensis	745718	3.73103e+06
F. qinlingensis	746718	3.73103e+06
F. qinlingensis	748718	3.73103e+06
F. qinlingensis	749718	3.73103e+06
F. qinlingensis	750718	3.73103e+06
F. qinlingensis	751718	3.73103e+06
F. qinlingensis	752718	3.73103e+06
F. qinlingensis	753718	3.73103e+06
F. qinlingensis	754718	3.73103e+06
F. qinlingensis	756718	3.73103e+06
F. qinlingensis	757718	3.73103e+06
F. qinlingensis	758718	3.73103e+06
F. qinlingensis	759718	3.73103e+06
F. qinlingensis	761718	3.73103e+06
F. qinlingensis	763718	3.73103e+06
F. qinlingensis	764718	3.73103e+06
F. qinlingensis	765718	3.73103e+06
F. qinlingensis	766718	3.73103e+06
F. qinlingensis	768718	3.73103e+06
F. qinlingensis	769718	3.73103e+06
F. qinlingensis	771718	3.73103e+06
F. qinlingensis	774718	3.73103e+06
F. qinlingensis	775718	3.73103e+06
F. qinlingensis	776718	3.73103e+06
F. qinlingensis	777718	3.73103e+06
F. qinlingensis	778718	3.73103e+06
F. qinlingensis	779718	3.73103e+06
F. qinlingensis	780718	3.73103e+06
F. qinlingensis	781718	3.73103e+06
F. qinlingensis	782718	3.73103e+06
F. qinlingensis	783718	3.73103e+06
F. qinlingensis	784718	3.73103e+06
F. qinlingensis	788718	3.73103e+06
F. qinlingensis	789718	3.73103e+06
F. qinlingensis	792718	3.73103e+06
F. qinlingensis	793718	3.73103e+06
F. qinlingensis	794718	3.73103e+06
F. qinlingensis	796718	3.73103e+06
F. qinlingensis	797718	3.73103e+06
F. qinlingensis	798718	3.73103e+06
F. qinlingensis	800718	3.73103e+06
F. qinlingensis	802718	3.73103e+06
F. qinlingensis	803718	3.73103e+06
F. qinlingensis	808718	3.73103e+06
F. qinlingensis	809718	3.73103e+06
F. qinlingensis	811718	3.73103e+06
F. qinlingensis	812718	3.73103e+06
F. qinlingensis	813718	3.73103e+06
F. qinlingensis	814718	3.73103e+06
F. qinlingensis	815718	3.73103e+06
F. qinlingensis	816718	3.73103e+06
F. qinlingensis	818718	3.73103e+06
F. qinlingensis	822718	3.73103e+06
F. qinlingensis	653718	3.73003e+06
F. qinlingensis	654718	3.73003e+06
F. qinlingensis	659718	3.73003e+06
F. qinlingensis	660718	3.73003e+06
F. qinlingensis	661718	3.73003e+06
F. qinlingensis	662718	3.73003e+06
F. qinlingensis	664718	3.73003e+06
F. qinlingensis	665718	3.73003e+06
F. qinlingensis	734718	3.73003e+06
F. qinlingensis	735718	3.73003e+06
F. qinlingensis	738718	3.73003e+06
F. qinlingensis	740718	3.73003e+06
F. qinlingensis	741718	3.73003e+06
F. qinlingensis	742718	3.73003e+06
F. qinlingensis	744718	3.73003e+06
F. qinlingensis	745718	3.73003e+06
F. qinlingensis	746718	3.73003e+06
F. qinlingensis	747718	3.73003e+06
F. qinlingensis	748718	3.73003e+06
F. qinlingensis	749718	3.73003e+06
F. qinlingensis	750718	3.73003e+06
F. qinlingensis	753718	3.73003e+06
F. qinlingensis	754718	3.73003e+06
F. qinlingensis	760718	3.73003e+06
F. qinlingensis	761718	3.73003e+06
F. qinlingensis	762718	3.73003e+06
F. qinlingensis	763718	3.73003e+06
F. qinlingensis	764718	3.73003e+06
F. qinlingensis	765718	3.73003e+06
F. qinlingensis	766718	3.73003e+06
F. qinlingensis	767718	3.73003e+06
F. qinlingensis	768718	3.73003e+06
F. qinlingensis	769718	3.73003e+06
F. qinlingensis	770718	3.73003e+06
F. qinlingensis	771718	3.73003e+06
F. qinlingensis	774718	3.73003e+06
F. qinlingensis	775718	3.73003e+06
F. qinlingensis	776718	3.73003e+06
F. qinlingensis	777718	3.73003e+06
F. qinlingensis	778718	3.73003e+06
F. qinlingensis	779718	3.73003e+06
F. qinlingensis	781718	3.73003e+06
F. qinlingensis	782718	3.73003e+06
F. qinlingensis	783718	3.73003e+06
F. qinlingensis	784718	3.73003e+06
F. qinlingensis	785718	3.73003e+06
F. qinlingensis	786718	3.73003e+06
F. qinlingensis	791718	3.73003e+06
F. qinlingensis	792718	3.73003e+06
F. qinlingensis	793718	3.73003e+06
F. qinlingensis	800718	3.73003e+06
F. qinlingensis	802718	3.73003e+06
F. qinlingensis	808718	3.73003e+06
F. qinlingensis	809718	3.73003e+06
F. qinlingensis	810718	3.73003e+06
F. qinlingensis	811718	3.73003e+06
F. qinlingensis	813718	3.73003e+06
F. qinlingensis	814718	3.73003e+06
F. qinlingensis	815718	3.73003e+06
F. qinlingensis	816718	3.73003e+06
F. qinlingensis	818718	3.73003e+06
F. qinlingensis	820718	3.73003e+06
F. qinlingensis	826718	3.73003e+06
F. qinlingensis	827718	3.73003e+06
F. qinlingensis	661718	3.72903e+06
F. qinlingensis	662718	3.72903e+06
F. qinlingensis	663718	3.72903e+06
F. qinlingensis	665718	3.72903e+06
F. qinlingensis	666718	3.72903e+06
F. qinlingensis	735718	3.72903e+06
F. qinlingensis	740718	3.72903e+06
F. qinlingensis	741718	3.72903e+06
F. qinlingensis	742718	3.72903e+06
F. qinlingensis	743718	3.72903e+06
F. qinlingensis	744718	3.72903e+06
F. qinlingensis	745718	3.72903e+06
F. qinlingensis	746718	3.72903e+06
F. qinlingensis	747718	3.72903e+06
F. qinlingensis	748718	3.72903e+06
F. qinlingensis	749718	3.72903e+06
F. qinlingensis	750718	3.72903e+06
F. qinlingensis	751718	3.72903e+06
F. qinlingensis	752718	3.72903e+06
F. qinlingensis	763718	3.72903e+06
F. qinlingensis	764718	3.72903e+06
F. qinlingensis	765718	3.72903e+06
F. qinlingensis	766718	3.72903e+06
F. qinlingensis	767718	3.72903e+06
F. qinlingensis	768718	3.72903e+06
F. qinlingensis	769718	3.72903e+06
F. qinlingensis	770718	3.72903e+06
F. qinlingensis	771718	3.72903e+06
F. qinlingensis	772718	3.72903e+06
F. qinlingensis	775718	3.72903e+06
F. qinlingensis	776718	3.72903e+06
F. qinlingensis	778718	3.72903e+06
F. qinlingensis	779718	3.72903e+06
F. qinlingensis	780718	3.72903e+06
F. qinlingensis	781718	3.72903e+06
F. qinlingensis	782718	3.72903e+06
F. qinlingensis	784718	3.72903e+06
F. qinlingensis	790718	3.72903e+06
F. qinlingensis	797718	3.72903e+06
F. qinlingensis	798718	3.72903e+06
F. qinlingensis	800718	3.72903e+06
F. qinlingensis	801718	3.72903e+06
F. qinlingensis	805718	3.72903e+06
F. qinlingensis	809718	3.72903e+06
F. qinlingensis	812718	3.72903e+06
F. qinlingensis	814718	3.72903e+06
F. qinlingensis	815718	3.72903e+06
F. qinlingensis	816718	3.72903e+06
F. qinlingensis	818718	3.72903e+06
F. qinlingensis	820718	3.72903e+06
F. qinlingensis	821718	3.72903e+06
F. qinlingensis	827718	3.72903e+06
F. qinlingensis	715718	3.72803e+06
F. qinlingensis	728718	3.72803e+06
F. qinlingensis	729718	3.72803e+06
F. qinlingensis	734718	3.72803e+06
F. qinlingensis	742718	3.72803e+06
F. qinlingensis	743718	3.72803e+06
F. qinlingensis	744718	3.72803e+06
F. qinlingensis	745718	3.72803e+06
F. qinlingensis	746718	3.72803e+06
F. qinlingensis	747718	3.72803e+06
F. qinlingensis	748718	3.72803e+06
F. qinlingensis	749718	3.72803e+06
F. qinlingensis	750718	3.72803e+06
F. qinlingensis	751718	3.72803e+06
F. qinlingensis	752718	3.72803e+06
F. qinlingensis	760718	3.72803e+06
F. qinlingensis	763718	3.72803e+06
F. qinlingensis	764718	3.72803e+06
F. qinlingensis	765718	3.72803e+06
F. qinlingensis	766718	3.72803e+06
F. qinlingensis	767718	3.72803e+06
F. qinlingensis	768718	3.72803e+06
F. qinlingensis	769718	3.72803e+06
F. qinlingensis	770718	3.72803e+06
F. qinlingensis	771718	3.72803e+06
F. qinlingensis	772718	3.72803e+06
F. qinlingensis	773718	3.72803e+06
F. qinlingensis	774718	3.72803e+06
F. qinlingensis	775718	3.72803e+06
F. qinlingensis	776718	3.72803e+06
F. qinlingensis	777718	3.72803e+06
F. qinlingensis	778718	3.72803e+06
F. qinlingensis	779718	3.72803e+06
F. qinlingensis	780718	3.72803e+06
F. qinlingensis	783718	3.72803e+06
F. qinlingensis	789718	3.72803e+06
F. qinlingensis	796718	3.72803e+06
F. qinlingensis	797718	3.72803e+06
F. qinlingensis	799718	3.72803e+06
F. qinlingensis	801718	3.72803e+06
F. qinlingensis	805718	3.72803e+06
F. qinlingensis	811718	3.72803e+06
F. qinlingensis	812718	3.72803e+06
F. qinlingensis	813718	3.72803e+06
F. qinlingensis	814718	3.72803e+06
F. qinlingensis	817718	3.72803e+06
F. qinlingensis	819718	3.72803e+06
F. qinlingensis	821718	3.72803e+06
F. qinlingensis	824718	3.72803e+06
F. qinlingensis	700718	3.72703e+06
F. qinlingensis	701718	3.72703e+06
F. qinlingensis	702718	3.72703e+06
F. qinlingensis	727718	3.72703e+06
F. qinlingensis	728718	3.72703e+06
F. qinlingensis	744718	3.72703e+06
F. qinlingensis	745718	3.72703e+06
F. qinlingensis	746718	3.72703e+06
F. qinlingensis	747718	3.72703e+06
F. qinlingensis	749718	3.72703e+06
F. qinlingensis	750718	3.72703e+06
F. qinlingensis	751718	3.72703e+06
F. qinlingensis	752718	3.72703e+06
F. qinlingensis	760718	3.72703e+06
F. qinlingensis	763718	3.72703e+06
F. qinlingensis	764718	3.72703e+06
F. qinlingensis	765718	3.72703e+06
F. qinlingensis	766718	3.72703e+06
F. qinlingensis	767718	3.72703e+06
F. qinlingensis	768718	3.72703e+06
F. qinlingensis	770718	3.72703e+06
F. qinlingensis	772718	3.72703e+06
F. qinlingensis	773718	3.72703e+06
F. qinlingensis	775718	3.72703e+06
F. qinlingensis	777718	3.72703e+06
F. qinlingensis	778718	3.72703e+06
F. qinlingensis	779718	3.72703e+06
F. qinlingensis	782718	3.72703e+06
F. qinlingensis	783718	3.72703e+06
F. qinlingensis	789718	3.72703e+06
F. qinlingensis	806718	3.72703e+06
F. qinlingensis	811718	3.72703e+06
F. qinlingensis	812718	3.72703e+06
F. qinlingensis	814718	3.72703e+06
F. qinlingensis	817718	3.72703e+06
F. qinlingensis	818718	3.72703e+06
F. qinlingensis	820718	3.72703e+06
F. qinlingensis	821718	3.72703e+06
F. qinlingensis	823718	3.72703e+06
F. qinlingensis	824718	3.72703e+06
F. qinlingensis	701718	3.72603e+06
F. qinlingensis	702718	3.72603e+06
F. qinlingensis	705718	3.72603e+06
F. qinlingensis	727718	3.72603e+06
F. qinlingensis	728718	3.72603e+06
F. qinlingensis	744718	3.72603e+06
F. qinlingensis	745718	3.72603e+06
F. qinlingensis	746718	3.72603e+06
F. qinlingensis	747718	3.72603e+06
F. qinlingensis	748718	3.72603e+06
F. qinlingensis	750718	3.72603e+06
F. qinlingensis	751718	3.72603e+06
F. qinlingensis	761718	3.72603e+06
F. qinlingensis	762718	3.72603e+06
F. qinlingensis	763718	3.72603e+06
F. qinlingensis	764718	3.72603e+06
F. qinlingensis	765718	3.72603e+06
F. qinlingensis	766718	3.72603e+06
F. qinlingensis	767718	3.72603e+06
F. qinlingensis	768718	3.72603e+06
F. qinlingensis	769718	3.72603e+06
F. qinlingensis	770718	3.72603e+06
F. qinlingensis	771718	3.72603e+06
F. qinlingensis	772718	3.72603e+06
F. qinlingensis	774718	3.72603e+06
F. qinlingensis	775718	3.72603e+06
F. qinlingensis	776718	3.72603e+06
F. qinlingensis	777718	3.72603e+06
F. qinlingensis	780718	3.72603e+06
F. qinlingensis	781718	3.72603e+06
F. qinlingensis	782718	3.72603e+06
F. qinlingensis	783718	3.72603e+06
F. qinlingensis	784718	3.72603e+06
F. qinlingensis	785718	3.72603e+06
F. qinlingensis	790718	3.72603e+06
F. qinlingensis	798718	3.72603e+06
F. qinlingensis	815718	3.72603e+06
F. qinlingensis	816718	3.72603e+06
F. qinlingensis	817718	3.72603e+06
F. qinlingensis	818718	3.72603e+06
F. qinlingensis	823718	3.72603e+06
F. qinlingensis	824718	3.72603e+06
F. qinlingensis	826718	3.72603e+06
F. qinlingensis	827718	3.72603e+06
F. qinlingensis	699718	3.72503e+06
F. qinlingensis	700718	3.72503e+06
F. qinlingensis	701718	3.72503e+06
F. qinlingensis	702718	3.72503e+06
F. qinlingensis	703718	3.72503e+06
F. qinlingensis	704718	3.72503e+06
F. qinlingensis	705718	3.72503e+06
F. qinlingensis	706718	3.72503e+06
F. qinlingensis	726718	3.72503e+06
F. qinlingensis	729718	3.72503e+06
F. qinlingensis	741718	3.72503e+06
F. qinlingensis	742718	3.72503e+06
F. qinlingensis	743718	3.72503e+06
F. qinlingensis	745718	3.72503e+06
F. qinlingensis	747718	3.72503e+06
F. qinlingensis	748718	3.72503e+06
F. qinlingensis	749718	3.72503e+06
F. qinlingensis	750718	3.72503e+06
F. qinlingensis	751718	3.72503e+06
F. qinlingensis	760718	3.72503e+06
F. qinlingensis	762718	3.72503e+06
F. qinlingensis	764718	3.72503e+06
F. qinlingensis	765718	3.72503e+06
F. qinlingensis	766718	3.72503e+06
F. qinlingensis	767718	3.72503e+06
F. qinlingensis	768718	3.72503e+06
F. qinlingensis	769718	3.72503e+06
F. qinlingensis	771718	3.72503e+06
F. qinlingensis	776718	3.72503e+06
F. qinlingensis	777718	3.72503e+06
F. qinlingensis	782718	3.72503e+06
F. qinlingensis	784718	3.72503e+06
F. qinlingensis	808718	3.72503e+06
F. qinlingensis	812718	3.72503e+06
F. qinlingensis	813718	3.72503e+06
F. qinlingensis	817718	3.72503e+06
F. qinlingensis	820718	3.72503e+06
F. qinlingensis	821718	3.72503e+06
F. qinlingensis	823718	3.72503e+06
F. qinlingensis	826718	3.72503e+06
F. qinlingensis	699718	3.72403e+06
F. qinlingensis	700718	3.72403e+06
F. qinlingensis	701718	3.72403e+06
F. qinlingensis	702718	3.72403e+06
F. qinlingensis	704718	3.72403e+06
F. qinlingensis	729718	3.72403e+06
F. qinlingensis	741718	3.72403e+06
F. qinlingensis	743718	3.72403e+06
F. qinlingensis	745718	3.72403e+06
F. qinlingensis	746718	3.72403e+06
F. qinlingensis	748718	3.72403e+06
F. qinlingensis	751718	3.72403e+06
F. qinlingensis	761718	3.72403e+06
F. qinlingensis	762718	3.72403e+06
F. qinlingensis	763718	3.72403e+06
F. qinlingensis	764718	3.72403e+06
F. qinlingensis	765718	3.72403e+06
F. qinlingensis	766718	3.72403e+06
F. qinlingensis	767718	3.72403e+06
F. qinlingensis	768718	3.72403e+06
F. qinlingensis	770718	3.72403e+06
F. qinlingensis	771718	3.72403e+06
F. qinlingensis	772718	3.72403e+06
F. qinlingensis	773718	3.72403e+06
F. qinlingensis	778718	3.72403e+06
F. qinlingensis	779718	3.72403e+06
F. qinlingensis	782718	3.72403e+06
F. qinlingensis	784718	3.72403e+06
F. qinlingensis	785718	3.72403e+06
F. qinlingensis	800718	3.72403e+06
F. qinlingensis	801718	3.72403e+06
F. qinlingensis	807718	3.72403e+06
F. qinlingensis	809718	3.72403e+06
F. qinlingensis	812718	3.72403e+06
F. qinlingensis	818718	3.72403e+06
F. qinlingensis	698718	3.72303e+06
F. qinlingensis	700718	3.72303e+06
F. qinlingensis	701718	3.72303e+06
F. qinlingensis	702718	3.72303e+06
F. qinlingensis	703718	3.72303e+06
F. qinlingensis	704718	3.72303e+06
F. qinlingensis	705718	3.72303e+06
F. qinlingensis	741718	3.72303e+06
F. qinlingensis	742718	3.72303e+06
F. qinlingensis	743718	3.72303e+06
F. qinlingensis	744718	3.72303e+06
F. qinlingensis	745718	3.72303e+06
F. qinlingensis	748718	3.72303e+06
F. qinlingensis	751718	3.72303e+06
F. qinlingensis	761718	3.72303e+06
F. qinlingensis	762718	3.72303e+06
F. qinlingensis	764718	3.72303e+06
F. qinlingensis	766718	3.72303e+06
F. qinlingensis	767718	3.72303e+06
F. qinlingensis	769718	3.72303e+06
F. qinlingensis	783718	3.72303e+06
F. qinlingensis	785718	3.72303e+06
F. qinlingensis	797718	3.72303e+06
F. qinlingensis	802718	3.72303e+06
F. qinlingensis	818718	3.72303e+06
F. qinlingensis	821718	3.72303e+06
F. qinlingensis	822718	3.72303e+06
F. qinlingensis	826718	3.72303e+06
F. qinlingensis	698718	3.72203e+06
F. qinlingensis	699718	3.72203e+06
F. qinlingensis	700718	3.72203e+06
F. qinlingensis	701718	3.72203e+06
F. qinlingensis	703718	3.72203e+06
F. qinlingensis	704718	3.72203e+06
F. qinlingensis	705718	3.72203e+06
F. qinlingensis	706718	3.72203e+06
F. qinlingensis	707718	3.72203e+06
F. qinlingensis	741718	3.72203e+06
F. qinlingensis	743718	3.72203e+06
F. qinlingensis	748718	3.72203e+06
F. qinlingensis	749718	3.72203e+06
F. qinlingensis	758718	3.72203e+06
F. qinlingensis	761718	3.72203e+06
F. qinlingensis	762718	3.72203e+06
F. qinlingensis	766718	3.72203e+06
F. qinlingensis	767718	3.72203e+06
F. qinlingensis	768718	3.72203e+06
F. qinlingensis	769718	3.72203e+06
F. qinlingensis	770718	3.72203e+06
F. qinlingensis	783718	3.72203e+06
F. qinlingensis	784718	3.72203e+06
F. qinlingensis	797718	3.72203e+06
F. qinlingensis	798718	3.72203e+06
F. qinlingensis	807718	3.72203e+06
F. qinlingensis	813718	3.72203e+06
F. qinlingensis	815718	3.72203e+06
F. qinlingensis	816718	3.72203e+06
F. qinlingensis	821718	3.72203e+06
F. qinlingensis	826718	3.72203e+06
F. qinlingensis	698718	3.72103e+06
F. qinlingensis	702718	3.72103e+06
F. qinlingensis	703718	3.72103e+06
F. qinlingensis	704718	3.72103e+06
F. qinlingensis	705718	3.72103e+06
F. qinlingensis	727718	3.72103e+06
F. qinlingensis	744718	3.72103e+06
F. qinlingensis	747718	3.72103e+06
F. qinlingensis	760718	3.72103e+06
F. qinlingensis	768718	3.72103e+06
F. qinlingensis	769718	3.72103e+06
F. qinlingensis	770718	3.72103e+06
F. qinlingensis	771718	3.72103e+06
F. qinlingensis	772718	3.72103e+06
F. qinlingensis	773718	3.72103e+06
F. qinlingensis	778718	3.72103e+06
F. qinlingensis	783718	3.72103e+06
F. qinlingensis	808718	3.72103e+06
F. qinlingensis	813718	3.72103e+06
F. qinlingensis	821718	3.72103e+06
F. qinlingensis	826718	3.72103e+06
F. qinlingensis	698718	3.72003e+06
F. qinlingensis	702718	3.72003e+06
F. qinlingensis	744718	3.72003e+06
F. qinlingensis	754718	3.72003e+06
F. qinlingensis	755718	3.72003e+06
F. qinlingensis	761718	3.72003e+06
F. qinlingensis	766718	3.72003e+06
F. qinlingensis	767718	3.72003e+06
F. qinlingensis	769718	3.72003e+06
F. qinlingensis	770718	3.72003e+06
F. qinlingensis	771718	3.72003e+06
F. qinlingensis	772718	3.72003e+06
F. qinlingensis	775718	3.72003e+06
F. qinlingensis	781718	3.72003e+06
F. qinlingensis	782718	3.72003e+06
F. qinlingensis	786718	3.72003e+06
F. qinlingensis	817718	3.72003e+06
F. qinlingensis	822718	3.72003e+06
F. qinlingensis	823718	3.72003e+06
F. qinlingensis	698718	3.71903e+06
F. qinlingensis	767718	3.71903e+06
F. qinlingensis	770718	3.71903e+06
F. qinlingensis	772718	3.71903e+06
F. qinlingensis	776718	3.71903e+06
F. qinlingensis	782718	3.71903e+06
F. qinlingensis	783718	3.71903e+06
F. qinlingensis	817718	3.71903e+06
F. qinlingensis	818718	3.71903e+06
F. qinlingensis	819718	3.71903e+06
F. qinlingensis	820718	3.71903e+06
F. qinlingensis	821718	3.71903e+06
F. qinlingensis	822718	3.71903e+06
F. qinlingensis	696718	3.71803e+06
F. qinlingensis	697718	3.71803e+06
F. qinlingensis	699718	3.71803e+06
F. qinlingensis	702718	3.71803e+06
F. qinlingensis	744718	3.71803e+06
F. qinlingensis	762718	3.71803e+06
F. qinlingensis	766718	3.71803e+06
F. qinlingensis	767718	3.71803e+06
F. qinlingensis	770718	3.71803e+06
F. qinlingensis	772718	3.71803e+06
F. qinlingensis	814718	3.71803e+06
F. qinlingensis	818718	3.71803e+06
F. qinlingensis	821718	3.71803e+06
F. qinlingensis	825718	3.71803e+06
F. qinlingensis	826718	3.71803e+06
F. qinlingensis	696718	3.71703e+06
F. qinlingensis	699718	3.71703e+06
F. qinlingensis	706718	3.71703e+06
F. qinlingensis	742718	3.71703e+06
F. qinlingensis	743718	3.71703e+06
F. qinlingensis	763718	3.71703e+06
F. qinlingensis	764718	3.71703e+06
F. qinlingensis	769718	3.71703e+06
F. qinlingensis	771718	3.71703e+06
F. qinlingensis	772718	3.71703e+06
F. qinlingensis	817718	3.71703e+06
F. qinlingensis	821718	3.71703e+06
F. qinlingensis	832718	3.71703e+06
F. qinlingensis	741718	3.71603e+06
F. qinlingensis	743718	3.71603e+06
F. qinlingensis	772718	3.71603e+06
F. qinlingensis	815718	3.71603e+06
F. qinlingensis	696718	3.71503e+06
F. qinlingensis	697718	3.71503e+06
F. qinlingensis	758718	3.71503e+06
F. qinlingensis	759718	3.71503e+06
F. qinlingensis	771718	3.71503e+06
F. qinlingensis	772718	3.71503e+06
F. qinlingensis	773718	3.71503e+06
F. qinlingensis	774718	3.71503e+06
F. qinlingensis	815718	3.71503e+06
F. qinlingensis	819718	3.71503e+06
F. qinlingensis	826718	3.71503e+06
F. qinlingensis	769718	3.71403e+06
F. qinlingensis	770718	3.71403e+06
F. qinlingensis	771718	3.71403e+06
F. qinlingensis	772718	3.71403e+06
F. qinlingensis	816718	3.71403e+06
F. qinlingensis	817718	3.71403e+06
F. qinlingensis	821718	3.71403e+06
F. qinlingensis	824718	3.71403e+06
F. qinlingensis	825718	3.71403e+06
F. qinlingensis	827718	3.71403e+06
F. qinlingensis	828718	3.71403e+06
F. qinlingensis	752718	3.71303e+06
F. qinlingensis	754718	3.71303e+06
F. qinlingensis	769718	3.71303e+06
F. qinlingensis	770718	3.71303e+06
F. qinlingensis	771718	3.71303e+06
F. qinlingensis	772718	3.71303e+06
F. qinlingensis	773718	3.71303e+06
F. qinlingensis	814718	3.71303e+06
F. qinlingensis	817718	3.71303e+06
F. qinlingensis	819718	3.71303e+06
F. qinlingensis	822718	3.71303e+06
F. qinlingensis	824718	3.71303e+06
F. qinlingensis	827718	3.71303e+06
F. qinlingensis	828718	3.71303e+06
F. qinlingensis	829718	3.71303e+06
F. qinlingensis	721718	3.71203e+06
F. qinlingensis	722718	3.71203e+06
F. qinlingensis	752718	3.71203e+06
F. qinlingensis	769718	3.71203e+06
F. qinlingensis	770718	3.71203e+06
F. qinlingensis	771718	3.71203e+06
F. qinlingensis	817718	3.71203e+06
F. qinlingensis	824718	3.71203e+06
F. qinlingensis	825718	3.71203e+06
F. qinlingensis	828718	3.71203e+06
F. qinlingensis	829718	3.71203e+06
F. qinlingensis	830718	3.71203e+06
F. qinlingensis	770718	3.71103e+06
F. qinlingensis	821718	3.71103e+06
F. qinlingensis	825718	3.71103e+06
F. qinlingensis	827718	3.71103e+06
F. qinlingensis	828718	3.71103e+06
F. qinlingensis	829718	3.71103e+06
F. qinlingensis	830718	3.71103e+06
F. qinlingensis	750718	3.71003e+06
F. qinlingensis	814718	3.71003e+06
F. qinlingensis	820718	3.71003e+06
F. qinlingensis	826718	3.71003e+06
F. qinlingensis	827718	3.71003e+06
F. qinlingensis	828718	3.71003e+06
F. qinlingensis	829718	3.71003e+06
F. qinlingensis	830718	3.71003e+06
F. qinlingensis	831718	3.71003e+06
F. qinlingensis	814718	3.70903e+06
F. qinlingensis	826718	3.70903e+06
F. qinlingensis	827718	3.70903e+06
F. qinlingensis	828718	3.70903e+06
F. qinlingensis	829718	3.70903e+06
F. qinlingensis	830718	3.70903e+06
F. qinlingensis	751718	3.70803e+06
F. qinlingensis	754718	3.70803e+06
F. qinlingensis	817718	3.70803e+06
F. qinlingensis	820718	3.70803e+06
F. qinlingensis	821718	3.70803e+06
F. qinlingensis	825718	3.70803e+06
F. qinlingensis	826718	3.70803e+06
F. qinlingensis	827718	3.70803e+06
F. qinlingensis	835718	3.70803e+06
F. qinlingensis	824718	3.70703e+06
F. qinlingensis	826718	3.70703e+06
F. qinlingensis	827718	3.70703e+06
F. qinlingensis	828718	3.70703e+06
F. qinlingensis	829718	3.70703e+06
F. qinlingensis	756718	3.70603e+06
F. qinlingensis	824718	3.70603e+06
F. qinlingensis	826718	3.70603e+06
F. qinlingensis	827718	3.70603e+06
F. qinlingensis	828718	3.70603e+06
F. qinlingensis	829718	3.70603e+06
F. qinlingensis	824718	3.70503e+06
F. qinlingensis	825718	3.70503e+06
F. qinlingensis	826718	3.70503e+06
F. qinlingensis	827718	3.70503e+06
F. qinlingensis	829718	3.70503e+06
F. qinlingensis	834718	3.70503e+06
F. qinlingensis	837718	3.70503e+06
F. qinlingensis	771718	3.70403e+06
F. qinlingensis	823718	3.70403e+06
F. qinlingensis	826718	3.70403e+06
F. qinlingensis	827718	3.70403e+06
F. qinlingensis	831718	3.70403e+06
F. qinlingensis	832718	3.70403e+06
F. qinlingensis	834718	3.70403e+06
F. qinlingensis	837718	3.70403e+06
F. qinlingensis	450718	3.70303e+06
F. qinlingensis	823718	3.70303e+06
F. qinlingensis	824718	3.70303e+06
F. qinlingensis	828718	3.70303e+06
F. qinlingensis	833718	3.70303e+06
F. qinlingensis	834718	3.70303e+06
F. qinlingensis	835718	3.70303e+06
F. qinlingensis	450718	3.70203e+06
F. qinlingensis	823718	3.70203e+06
F. qinlingensis	832718	3.70203e+06
F. qinlingensis	834718	3.70203e+06
F. qinlingensis	835718	3.70203e+06
F. qinlingensis	836718	3.70203e+06
F. qinlingensis	821718	3.70103e+06
F. qinlingensis	823718	3.70103e+06
F. qinlingensis	824718	3.70103e+06
F. qinlingensis	827718	3.70103e+06
F. qinlingensis	832718	3.70103e+06
F. qinlingensis	834718	3.70103e+06
F. qinlingensis	823718	3.70003e+06
F. qinlingensis	824718	3.70003e+06
F. qinlingensis	830718	3.70003e+06
F. qinlingensis	834718	3.70003e+06
F. qinlingensis	838718	3.70003e+06
F. qinlingensis	823718	3.69903e+06
F. qinlingensis	838718	3.69903e+06
F. qinlingensis	822718	3.69803e+06
F. qinlingensis	823718	3.69803e+06
F. qinlingensis	831718	3.69703e+06
F. qinlingensis	823718	3.69603e+06
F. qinlingensis	824718	3.69603e+06
F. qinlingensis	830718	3.69603e+06
F. qinlingensis	832718	3.69603e+06
F. qinlingensis	546718	3.64203e+06
F. qinlingensis	547718	3.64203e+06
F. qinlingensis	548718	3.64203e+06
F. qinlingensis	550718	3.64203e+06
F. qinlingensis	551718	3.64203e+06
F. qinlingensis	545718	3.64103e+06
F. qinlingensis	546718	3.64103e+06
F. qinlingensis	548718	3.64103e+06
F. qinlingensis	550718	3.64103e+06
F. qinlingensis	551718	3.64103e+06
F. qinlingensis	547718	3.64003e+06
F. qinlingensis	552718	3.64003e+06
F. qinlingensis	546718	3.63903e+06
F. qinlingensis	547718	3.63903e+06
F. qinlingensis	553718	3.63903e+06
F. qinlingensis	547718	3.63703e+06
F. qinlingensis	548718	3.63503e+06

[truncated: 11 more sheets: F. robusta, F. rufa, F. scabrida, P. nidularia, Q. opienensis, Q. tumidinoda, Y. ailuropodina, Y. brevipaniculata, Y. glauca, Y. lineolata, Y. maculata]
